# Supplementary material for: [μ-Bis(diphenyl­arsino)methane-1:2κ2 As:As′]nona­carbonyl-1κ3 C,2κ3 C,3κ3 C-[triphenyl­stibine-3κSb]-triangulo-triruthenium(0)
Source: Acta Crystallogr Sect E Struct Rep Online. 2009 Dec 24;66(Pt 1):m94–5. doi: 10.1107/S1600536809049927 (PMC2980229; doi:10.1107/S1600536809049927)
Supplement: Supplementary file 2 [file e-66-00m94-Isup2.hkl]

# 
# h,k,l, Fc-squared, Fo-squared, sigma(Fo-squared) and status flag 
# 
data_I
_shelx_title ' iak60m in C2/c (100K)' 
_shelx_refln_list_code          4 
_shelx_F_calc_maximum     1095.25 
_exptl_crystal_F_000      5360.00 
_reflns_d_resolution_high  0.7696 
 
loop_ 
 _symmetry_equiv_pos_as_xyz 
 'x, y, z' 
 '-x, y, -z+1/2' 
 'x+1/2, y+1/2, z' 
 '-x+1/2, y+1/2, -z+1/2' 
 '-x, -y, -z' 
 'x, -y, z-1/2' 
 '-x+1/2, -y+1/2, -z' 
 'x+1/2, -y+1/2, z-1/2' 
 
_cell_length_a    42.3464 
_cell_length_b    11.6246 
_cell_length_c    20.1185 
_cell_angle_alpha  90.000 
_cell_angle_beta   91.823 
_cell_angle_gamma  90.000 
 
_shelx_F_squared_multiplier     1.000 
 
loop_ 
 _refln_index_h 
 _refln_index_k 
 _refln_index_l 
 _refln_F_squared_calc 
 _refln_F_squared_meas 
 _refln_F_squared_sigma 
 _refln_observed_status 
   6   0   0    11342.87     5241.01    393.22 o 
   8   0   0    30081.93    23428.97    492.87 o 
  10   0   0    42447.29    65419.56    928.91 o 
  12   0   0   174156.05   202100.38   2490.31 o 
  14   0   0   430195.00   465041.50   5890.01 o 
  16   0   0    74446.24    77114.14   1228.17 o 
  18   0   0     5143.77     5040.76    306.38 o 
  20   0   0   481333.34   447443.81   5787.97 o 
  22   0   0   201413.06   228786.03   3174.72 o 
  24   0   0   126408.77   121643.75   1905.05 o 
  26   0   0     1222.90     2361.28    317.93 o 
  28   0   0     1348.22     1271.82    313.74 o 
  30   0   0    45320.54    46174.05   1063.04 o 
  32   0   0     4123.68     1853.14    492.74 o 
  34   0   0     2868.61     3437.65    504.72 o 
  36   0   0       48.19     -189.92    407.62 o 
  38   0   0    22149.19    19887.17   1366.14 o 
  40   0   0    20561.04    22133.04   2182.56 o 
  42   0   0    50609.29    50466.90   2520.01 o 
  44   0   0      241.16     2190.74   1621.00 o 
  46   0   0    73578.97    78992.62   4163.95 o 
  48   0   0     1914.39     2549.20   1647.54 o 
  50   0   0    16043.14    16354.08   2155.31 o 
  52   0   0      408.08     1199.95   1576.73 o 
  54   0   0     2242.42     1476.23   1756.53 o 
   3   1   0   366249.69   451569.28   8261.44 o 
   5   1   0   166332.50   164475.67   2641.83 o 
   7   1   0   140617.53   127968.87   1468.49 o 
   9   1   0    35639.33    28884.90    414.67 o 
  11   1   0      148.96     2393.45    156.52 o 
  13   1   0   145222.02   160667.28   1719.46 o 
  15   1   0    62413.95    64525.45    775.81 o 
  17   1   0   183112.02   187058.98   2152.08 o 
  19   1   0      370.95     1104.44    124.72 o 
  21   1   0      112.28      303.49    184.57 o 
  23   1   0      231.85      475.71    161.28 o 
  25   1   0    40114.68    39920.54    616.36 o 
  27   1   0    11386.52    13096.88    387.66 o 
  29   1   0    15854.32    14668.64    451.20 o 
  31   1   0     1629.85     1016.14    261.20 o 
  33   1   0     2001.89     1210.73    436.23 o 
  35   1   0    14478.72    14172.73    637.82 o 
  37   1   0      268.33      191.67    350.88 o 
  39   1   0     3075.78     2332.37    480.33 o 
  41   1   0     1007.19     1065.59    545.44 o 
  43   1   0      170.16     -295.79    820.98 o 
  45   1   0     1291.13      554.62   1953.80 o 
  47   1   0      270.48     -509.64   1079.72 o 
  49   1   0     5216.89     4725.33   1905.96 o 
  51   1   0     2407.32      959.52   1115.70 o 
  53   1   0     9982.24    11387.71   1477.79 o 
   0   2   0   414744.16   455996.91  10150.97 o 
   2   2   0    46315.93    50875.73   1207.02 o 
   4   2   0   197604.53   223287.73   2591.16 o 
   6   2   0    34407.98    43587.76    655.89 o 
   8   2   0   402363.59   413621.69   4513.30 o 
  10   2   0     4696.11     7871.44    251.91 o 
  12   2   0    45845.21    47821.87    711.15 o 
  14   2   0     7864.25     7672.03    236.70 o 
  16   2   0      294.83       80.00    130.91 o 
  18   2   0    12789.46    12889.42    375.85 o 
  20   2   0    44880.06    42987.15    646.99 o 
  22   2   0      107.75      -46.22    152.50 o 
  24   2   0   103378.19    97388.32   1088.75 o 
  26   2   0      163.61      564.11    222.80 o 
  28   2   0    38367.25    35888.59    668.12 o 
  30   2   0     2003.82      785.72    480.30 o 
  32   2   0    56793.86    55723.27   1680.01 o 
  34   2   0     6916.37     7509.31    510.18 o 
  36   2   0    24330.33    22936.28    788.50 o 
  38   2   0     1061.12      796.91    376.34 o 
  40   2   0    21817.89    21803.16    873.82 o 
  42   2   0    48675.08    47020.39   1395.99 o 
  44   2   0      681.26      638.86   1035.91 o 
  46   2   0    66141.71    65860.87   2739.04 o 
  48   2   0     7988.55     6410.88   1256.57 o 
  50   2   0     5761.44     7777.31   1269.90 o 
  52   2   0     3967.88     1855.85   1188.22 o 
  54   2   0       60.08      520.99   1178.51 o 
   1   3   0    21545.61    23640.33    597.10 o 
   3   3   0    61509.91    66954.48   1466.74 o 
   5   3   0    13173.76    19122.55    265.31 o 
   7   3   0   578561.38   596771.63   6016.62 o 
   9   3   0    16273.88    16982.03    345.39 o 
  11   3   0   514077.38   539948.25   5892.56 o 
  13   3   0   171295.78   171508.59   2560.04 o 
  15   3   0    16315.54    19138.15    427.32 o 
  17   3   0   486302.09   495818.47   5923.22 o 
  19   3   0    28161.90    26447.93    619.18 o 
  21   3   0   386747.38   393237.59   4008.62 o 
  23   3   0      372.34     1071.94    186.90 o 
  25   3   0     2175.57     2374.74    251.53 o 
  27   3   0    57402.57    56596.58    943.63 o 
  29   3   0   165522.94   165532.36   2075.03 o 
  31   3   0     5501.52     5452.02    458.72 o 
  33   3   0    39512.30    38383.48   1073.72 o 
  35   3   0     7790.38     5912.96    508.44 o 
  37   3   0    29515.55    28933.26    957.98 o 
  39   3   0     6549.27     6405.08    619.95 o 
  41   3   0    35190.70    32368.75   1153.24 o 
  43   3   0    13209.99    12585.79    816.91 o 
  45   3   0    21752.46    21421.60   1505.51 o 
  47   3   0        4.89      495.14    946.37 o 
  49   3   0    86501.89    91383.58   3082.99 o 
  51   3   0     4563.45     5308.58   1130.39 o 
  53   3   0    18240.50    17757.62   2584.72 o 
   0   4   0     1522.04     2903.66    349.32 o 
   2   4   0    43251.52    43052.98    860.83 o 
   4   4   0     1562.37     3184.96    253.27 o 
   6   4   0     5970.87    10276.61    194.22 o 
   8   4   0      511.41      956.32    114.39 o 
  10   4   0    31059.16    38094.98    540.89 o 
  12   4   0    89725.54    88385.70   1228.41 o 
  14   4   0    10272.65    10036.56    328.70 o 
  16   4   0    49113.01    46542.17    899.87 o 
  18   4   0     5816.11     8819.29    387.66 o 
  20   4   0    55969.03    54577.84    841.51 o 
  22   4   0      431.48      106.57    212.15 o 
  24   4   0   143056.38   146872.73   1941.93 o 
  26   4   0     9939.60    10323.84    453.86 o 
  28   4   0    16619.12    14695.61    538.30 o 
  30   4   0     2512.74     2153.27    351.75 o 
  32   4   0     7537.55     8807.97    501.89 o 
  34   4   0   129477.11   128352.21   2057.98 o 
  36   4   0     2860.59     3391.64    495.86 o 
  38   4   0    30828.36    29937.87   1006.21 o 
  40   4   0    44117.84    44852.40   1380.47 o 
  42   4   0      885.33     1480.61    662.31 o 
  44   4   0    50308.52    52017.13   1755.82 o 
  46   4   0    19911.86    19869.39   1358.24 o 
  48   4   0       64.47     -370.66   1627.36 o 
  50   4   0     3120.56     5638.27   2088.38 o 
  52   4   0      951.85     1302.23   1369.88 o 
   1   5   0    31871.01    35398.95    896.23 o 
   3   5   0   162371.64   162471.20   2567.47 o 
   5   5   0    61588.29    58471.30   1137.79 o 
   7   5   0   170545.45   185243.19   1976.49 o 
   9   5   0    76464.72    77506.23    874.43 o 
  11   5   0   117622.89   119330.16   1361.14 o 
  13   5   0   248019.25   245982.55   2627.70 o 
  15   5   0    53821.62    61511.15    989.27 o 
  17   5   0    40429.99    44458.63    819.68 o 
  19   5   0      765.12     1189.65    254.42 o 
  21   5   0       19.99      186.80    202.41 o 
  23   5   0    36544.98    35420.13    742.69 o 
  25   5   0     2596.64     2038.74    305.73 o 
  27   5   0    41315.73    43390.20    896.34 o 
  29   5   0     2803.24     2034.44    345.86 o 
  31   5   0    18941.23    19085.49    658.88 o 
  33   5   0    22226.71    21691.56    952.70 o 
  35   5   0    38101.62    41346.64   1123.53 o 
  37   5   0    36989.42    36441.41   1227.25 o 
  39   5   0      655.11      394.60    543.66 o 
  41   5   0    23194.28    21093.97   1027.18 o 
  43   5   0    30495.05    31268.66   1237.36 o 
  45   5   0     2375.73     1470.54    721.58 o 
  47   5   0     4446.96     5565.99   1123.35 o 
  49   5   0     3388.29     3427.74    899.06 o 
  51   5   0    11949.93    15062.43   1800.47 o 
   0   6   0   390553.03   406640.16   9438.96 o 
   2   6   0     2781.91     2472.06    282.48 o 
   4   6   0   129224.47   138671.56   2306.18 o 
   6   6   0    89612.04    98331.84   1754.83 o 
   8   6   0     6677.77     9447.12    220.58 o 
  10   6   0    73624.23    72202.96    925.50 o 
  12   6   0     7536.44     6765.20    249.83 o 
  14   6   0     1210.24     1418.35    185.18 o 
  16   6   0     7068.04     7631.17    312.30 o 
  18   6   0    27456.46    30354.73   1063.11 o 
  20   6   0    40053.98    39753.54   1077.77 o 
  22   6   0     5224.38     4878.59    489.11 o 
  24   6   0    18293.29    16247.19    630.79 o 
  26   6   0    58987.30    56120.21   1196.95 o 
  28   6   0    65774.64    70424.88   1409.46 o 
  30   6   0    73991.65    73811.85   1628.35 o 
  32   6   0     5259.63     5518.76    724.67 o 
  34   6   0    14803.40    14430.13   1006.52 o 
  36   6   0     6149.55     5122.23    804.31 o 
  38   6   0     6248.66     3787.40    816.84 o 
  40   6   0     6980.69     8381.27    958.84 o 
  42   6   0     1094.84      314.08    750.58 o 
  44   6   0      369.70      465.42    661.38 o 
  46   6   0       98.69      433.53    879.31 o 
  48   6   0    28900.93    31879.46   1753.00 o 
  50   6   0      210.51      876.29    737.24 o 
   1   7   0    17452.65    15191.21    747.76 o 
   3   7   0     6621.10     7226.12    503.90 o 
   5   7   0   163407.05   168091.64   2781.32 o 
   7   7   0      126.44      125.87    234.10 o 
   9   7   0    57306.05    53829.19    639.00 o 
  11   7   0    54495.73    59730.12    851.95 o 
  13   7   0     3966.53     4246.50    242.86 o 
  15   7   0    27774.32    26647.53    570.81 o 
  17   7   0    35761.04    38229.12   1230.40 o 
  19   7   0    10456.21    10978.83    599.75 o 
  21   7   0      247.18      208.29    350.43 o 
  23   7   0     2798.18     3389.42    586.00 o 
  25   7   0     8120.59     7187.19    638.14 o 
  27   7   0     2773.00     1344.11    564.10 o 
  29   7   0      688.66      436.90    511.77 o 
  31   7   0      120.98     -359.24    530.15 o 
  33   7   0    42442.49    41718.68   2410.55 o 
  35   7   0     1620.63     1685.98    682.21 o 
  37   7   0    80641.59    79243.38   2301.95 o 
  39   7   0     3667.19     3564.64    971.14 o 
  41   7   0    52046.66    56660.38   1853.44 o 
  43   7   0      689.89      799.89    734.03 o 
  45   7   0    26639.00    27344.46   1407.94 o 
  47   7   0      378.51     -336.32    879.13 o 
   0   8   0     2728.22     4448.02    662.53 o 
   2   8   0    25047.38    26329.57   1943.02 o 
   4   8   0    66356.48    64525.36   2614.86 o 
   6   8   0   191834.73   198395.42   4205.44 o 
   8   8   0   130776.79   134904.34   1724.59 o 
  10   8   0    38890.15    36341.54    585.04 o 
  12   8   0     6098.58     6767.11    256.25 o 
  14   8   0     1827.08     3183.56    233.76 o 
  16   8   0     2266.55     1561.85    365.51 o 
  18   8   0      628.25      516.70    385.25 o 
  20   8   0     1411.93     1138.40    402.53 o 
  22   8   0    13848.88    13125.98    678.08 o 
  24   8   0     1333.82     1521.59    432.50 o 
  26   8   0    15078.65    14826.46    814.47 o 
  28   8   0     9223.14     8372.81    708.84 o 
  30   8   0    10604.47     8816.21    753.94 o 
  32   8   0     1235.73      229.74    545.25 o 
  34   8   0      377.10     -213.22    547.69 o 
  36   8   0    34718.32    36201.25   1429.74 o 
  38   8   0     7410.86     7100.02    853.24 o 
  40   8   0    24294.30    24073.88   1265.47 o 
  42   8   0     6687.15     6699.98    905.97 o 
  44   8   0     8552.58     7432.95    981.22 o 
  46   8   0       76.56       37.59    703.93 o 
   3   9   0    65219.06    64324.45   2312.90 o 
   5   9   0      462.92      120.72    644.61 o 
   7   9   0     3376.35     3037.33    593.45 o 
   9   9   0    28666.48    30635.30    487.09 o 
  11   9   0    80323.46    79367.54    953.89 o 
  13   9   0    23730.74    24896.18    592.47 o 
  15   9   0     3346.86     2844.49    363.01 o 
  17   9   0     8174.88     7876.92    479.89 o 
  19   9   0    40844.22    41692.93   1197.28 o 
  21   9   0     1504.46     1761.13    620.41 o 
  23   9   0    96251.51    94308.08   4522.66 o 
  25   9   0     1454.04     1517.85    504.23 o 
  27   9   0     4416.92     4234.59    600.24 o 
  29   9   0     2986.25     2660.63    587.81 o 
  31   9   0    12007.86    11277.03    842.31 o 
  33   9   0     8614.17     9051.63    894.74 o 
  35   9   0    14523.57    13792.17   1013.07 o 
  37   9   0    17788.42    20169.00   1137.31 o 
  39   9   0       20.95      668.33    653.33 o 
  41   9   0    24513.37    24548.69   1321.84 o 
  43   9   0     5944.02     6464.13    928.62 o 
   0  10   0     8435.24     6400.56   1049.65 o 
   2  10   0        7.24       14.42    654.29 o 
   4  10   0     7246.76     8330.57    996.48 o 
   6  10   0       30.82      -22.80    650.20 o 
   8  10   0     2457.83     3310.40    654.75 o 
  10  10   0       43.65     -327.82    163.91 o 
  12  10   0      230.10      608.47    310.22 o 
  14  10   0     2468.35     2301.69    414.96 o 
  16  10   0      356.28      574.64    393.52 o 
  18  10   0    12376.66    14774.17    855.57 o 
  20  10   0     7517.76     8585.52   1232.47 o 
  22  10   0     1289.54      984.08    572.75 o 
  24  10   0    20238.57    20062.76   1048.04 o 
  26  10   0        0.66     -404.82    430.04 o 
  28  10   0    21508.27    20718.66   1021.93 o 
  30  10   0        4.96      137.48    513.45 o 
  32  10   0    16457.35    15610.27    956.10 o 
  34  10   0      411.35     -102.01    563.55 o 
  36  10   0    10542.17    10511.25    926.01 o 
  38  10   0     4054.77     4210.77    795.49 o 
  40  10   0    15197.25    13350.06   1064.38 o 
   1  11   0    12855.48    13602.17   1692.04 o 
   3  11   0     3977.82     3598.46    853.29 o 
   5  11   0     2964.66     2490.54    816.60 o 
   7  11   0     3102.21     2972.23    688.03 o 
   9  11   0    15800.43    14541.07    797.00 o 
  11  11   0    27357.81    26307.51    845.37 o 
  13  11   0    13911.06    14849.61    784.65 o 
  15  11   0     2348.02     2447.35    502.85 o 
  17  11   0     6484.25     5654.97    623.63 o 
  19  11   0    42870.45    41024.44   1604.45 o 
  21  11   0      352.60      290.49    544.70 o 
  23  11   0    67005.68    64010.17   1660.64 o 
  25  11   0     5387.65     5260.98    635.92 o 
  27  11   0    22055.89    22415.71   1080.49 o 
  29  11   0     2658.89     2443.79    610.80 o 
  31  11   0       95.79      104.85    543.62 o 
  33  11   0     1238.27      494.45    586.06 o 
  35  11   0     1423.73     1046.55    659.02 o 
  37  11   0       19.87     -909.33    670.91 o 
   0  12   0     8877.07      442.80    318.48 o 
   2  12   0    17719.59    18433.10   1397.92 o 
   4  12   0     4941.94     7258.94   1892.42 o 
   6  12   0    54356.03    55505.31   2432.20 o 
   8  12   0       84.58      829.27   1194.97 o 
  10  12   0     2950.65     2724.76    441.00 o 
  12  12   0     1291.52      197.71    420.47 o 
  14  12   0    14626.17    14702.46    815.35 o 
  16  12   0    13680.80    12429.95    806.18 o 
  18  12   0    19647.52    21239.41   1055.40 o 
  20  12   0     1175.47     1939.94    571.90 o 
  22  12   0       24.70     -164.94    429.40 o 
  24  12   0     5657.86     6203.16    656.73 o 
  26  12   0    27842.82    28915.38   1378.26 o 
  28  12   0    27542.04    28161.57   1219.58 o 
  30  12   0    14515.41    13992.44   1045.84 o 
  32  12   0    14061.76    12032.38    939.44 o 
   1  13   0     3931.84     2794.17   2641.64 o 
   3  13   0    10981.28    11541.73   1780.21 o 
   5  13   0     2968.01     3245.14   1405.32 o 
   7  13   0     4506.80     4175.03   1510.09 o 
   9  13   0     5506.44     2812.57   1504.94 o 
  11  13   0    35244.55    34369.35   1125.56 o 
  13  13   0      461.47      225.27    450.70 o 
  15  13   0    19808.70    20706.50    992.09 o 
  17  13   0    10253.24    11602.67    840.07 o 
  19  13   0     2459.29     3375.41    527.06 o 
  21  13   0       37.00     -242.34    440.70 o 
  23  13   0     3420.54     2894.24    924.57 o 
  25  13   0     2214.66     2776.78    598.85 o 
  27  13   0    18219.49    15304.56    937.49 o 
   4  14   0     1087.67      798.36   1244.74 o 
   6  14   0     1586.48      358.98   1305.46 o 
   8  14   0    13015.88    11443.09   2034.29 o 
  10  14   0     4284.81     4343.40    669.98 o 
  12  14   0    18768.09    19726.98    951.92 o 
  14  14   0     2424.72     1851.76    554.30 o 
  16  14   0     6815.02     6470.59    707.13 o 
  18  14   0       30.14     -646.16    438.09 o 
  20  14   0       11.48     -852.66    475.55 o 
 -53   1   1      314.22     2491.21   1240.18 o 
 -51   1   1    27184.33    26903.76   2884.27 o 
 -49   1   1    12174.96    13518.68   1468.25 o 
 -47   1   1    21623.80    18322.38   1551.14 o 
 -45   1   1    66293.05    66338.15   2646.55 o 
 -43   1   1    16315.80    19371.86   1508.50 o 
 -41   1   1    64519.98    64795.25   2076.58 o 
 -39   1   1    47701.45    49040.01   1255.21 o 
 -37   1   1     2696.84     2041.47    415.15 o 
 -35   1   1    31118.79    30402.56    883.71 o 
 -33   1   1     6853.73     6885.08    559.83 o 
 -31   1   1    10802.60     9580.41    427.78 o 
 -29   1   1    14619.42    14324.79    446.00 o 
 -27   1   1    60620.29    62996.07    874.01 o 
 -25   1   1    34556.85    36979.17    614.22 o 
 -23   1   1   140391.28   135978.34   1458.71 o 
 -21   1   1   298453.41   300987.50   2966.25 o 
 -19   1   1   198065.42   191789.47   1886.65 o 
 -17   1   1   302843.56   319709.75   2957.40 o 
 -15   1   1    58887.17    52035.04    615.32 o 
 -13   1   1   183953.58   185102.55   1865.10 o 
 -11   1   1      722.30      639.25    124.27 o 
  -9   1   1      999.21     2071.09    131.01 o 
  -7   1   1    19784.80    15798.84    265.94 o 
  -5   1   1   297565.94   286917.25   2964.69 o 
  -3   1   1   222489.02   270667.09   4660.40 o 
  -1   1   1   495271.47   562584.31  10270.82 o 
   1   1   1   868786.19   911420.94  25385.52 o 
   3   1   1   690150.50   716722.19   9312.74 o 
   5   1   1   231014.09   277987.69   2623.00 o 
   7   1   1   200043.23   218953.19   2303.23 o 
   9   1   1    54398.13    60166.16    676.08 o 
  11   1   1   145160.17   147958.55   1499.30 o 
  13   1   1   205034.28   200809.72   2003.02 o 
  15   1   1   146444.53   166049.70   1689.72 o 
  17   1   1    12358.92    13899.44    316.56 o 
  19   1   1      168.26      146.45    120.26 o 
  21   1   1    74453.48    70100.88    828.51 o 
  23   1   1      699.26     1068.90    171.61 o 
  25   1   1    22123.76    18550.81    453.20 o 
  27   1   1    19840.54    21562.99    496.69 o 
  29   1   1    36525.56    36704.85    746.53 o 
  31   1   1      864.86      719.90    346.48 o 
  33   1   1   103437.55    99494.70   1565.61 o 
  35   1   1       60.54      726.57    343.19 o 
  37   1   1    54191.34    53136.02   1171.72 o 
  39   1   1    29160.94    29042.72   1172.21 o 
  41   1   1     8233.35     9665.07    798.53 o 
  43   1   1    63126.92    62836.04   2077.74 o 
  45   1   1    11898.36    11389.02   1815.13 o 
  47   1   1    53430.93    52025.13   3002.76 o 
  49   1   1     2857.49     2069.16   1497.15 o 
  51   1   1     1012.64     -841.34   1329.19 o 
  53   1   1      366.54      485.40   1177.22 o 
 -54   2   1      455.65     2102.81   1198.27 o 
 -52   2   1    41164.46    44693.00   2210.45 o 
 -50   2   1    21444.78    26752.21   1818.37 o 
 -48   2   1    56935.21    58119.18   2459.40 o 
 -46   2   1    15532.32    18376.05   1519.27 o 
 -44   2   1    17030.64    17121.56   1478.13 o 
 -42   2   1      284.35      459.15    554.49 o 
 -40   2   1     4287.40     3441.42    508.14 o 
 -38   2   1     4737.81     4806.03    490.77 o 
 -36   2   1     7480.65     6756.72    525.53 o 
 -34   2   1    26570.09    25030.35    806.43 o 
 -32   2   1     1834.02      451.16    346.66 o 
 -30   2   1     6016.56     7083.83    467.68 o 
 -28   2   1   136304.56   138074.48   1594.79 o 
 -26   2   1    10151.02    13934.13    376.93 o 
 -24   2   1   194384.06   190909.97   1940.50 o 
 -22   2   1     8286.22     9094.65    313.31 o 
 -20   2   1     5193.39     6464.88    282.50 o 
 -18   2   1    40807.73    38170.35    603.79 o 
 -16   2   1   308911.13   333356.63   3401.17 o 
 -14   2   1    77774.47    89946.03   1409.48 o 
 -12   2   1   142653.98   132502.36   1425.91 o 
 -10   2   1   164073.17   152560.72   2336.05 o 
  -8   2   1    14333.42    11225.76    290.20 o 
  -6   2   1   437630.50   479354.03   8452.61 o 
  -4   2   1   268268.59   308956.66   3699.07 o 
  -2   2   1   350231.25   371974.34   5244.06 o 
   0   2   1   343862.53   352472.59   5577.43 o 
   2   2   1   116779.65   150980.06   2431.13 o 
   4   2   1    14435.66    11480.70    224.98 o 
   6   2   1   208890.20   245608.17   2716.05 o 
   8   2   1     2251.81     2692.92    171.68 o 
  10   2   1     4299.23     6343.14    205.61 o 
  12   2   1      360.09      999.64    124.73 o 
  14   2   1    71879.66    71304.63    826.46 o 
  16   2   1   255729.06   254537.42   2522.89 o 
  18   2   1   193133.84   207723.08   2125.41 o 
  20   2   1   147187.03   144958.81   1580.09 o 
  22   2   1    38603.37    42717.22    605.21 o 
  24   2   1     9833.81     8998.82    299.01 o 
  26   2   1   102118.94    97904.47   1232.12 o 
  28   2   1     5682.24     5280.42    312.77 o 
  30   2   1   242429.17   241497.61   3019.73 o 
  32   2   1     1230.07     1277.54    300.26 o 
  34   2   1     3931.21     3017.25    413.41 o 
  36   2   1     3080.96     2721.98    652.22 o 
  38   2   1    11612.67    10530.98    692.38 o 
  40   2   1       31.32     -214.06    397.89 o 
  42   2   1    10886.94    11283.39   1278.75 o 
  44   2   1      524.10     -974.95   1095.02 o 
  46   2   1     4083.23     4603.64   1407.28 o 
  48   2   1     2622.40     -612.75   1067.60 o 
  50   2   1    33675.68    31830.66   1938.17 o 
  52   2   1      292.62    -2205.42   1102.71 o 
  54   2   1    11613.18    12289.86   1476.83 o 
 -53   3   1     4549.28     4751.18   2084.74 o 
 -51   3   1      602.24      828.91    834.72 o 
 -49   3   1       30.69      317.75    825.03 o 
 -47   3   1     2734.46     4351.45   1042.34 o 
 -45   3   1     4872.10     5060.08    982.01 o 
 -43   3   1    16211.06    15444.33    859.24 o 
 -41   3   1      782.98     1205.85    468.51 o 
 -39   3   1    23478.75    22632.37    910.74 o 
 -37   3   1     1707.18     1108.69    370.86 o 
 -35   3   1     4010.51     3385.32    540.01 o 
 -33   3   1    14068.37    12842.78    572.32 o 
 -31   3   1     1802.52     1553.55    448.70 o 
 -29   3   1     1485.82     1403.24    307.56 o 
 -27   3   1    36989.32    35033.41    768.54 o 
 -25   3   1      625.79      548.12    198.81 o 
 -23   3   1    34620.69    36420.55    778.74 o 
 -21   3   1     1396.85      451.79    149.09 o 
 -19   3   1     4591.64     7388.06    301.52 o 
 -17   3   1       12.15     -203.07    136.79 o 
 -15   3   1    11743.68    11748.23    375.24 o 
 -13   3   1    64402.40    70898.78   1041.99 o 
 -11   3   1   102790.43    95526.84   1452.01 o 
  -9   3   1    55648.48    50313.86   1020.58 o 
  -7   3   1   283955.72   306852.28   3422.76 o 
  -5   3   1     3698.27     4967.47    143.78 o 
  -3   3   1   394711.88   421479.91   6690.23 o 
  -1   3   1    50804.85    74015.79   1378.56 o 
   1   3   1     2233.24     5321.03    262.33 o 
   3   3   1    56594.88    72278.66   1559.56 o 
   5   3   1    34267.91    42668.88    514.05 o 
   7   3   1    35579.67    34065.51    508.89 o 
   9   3   1   100109.47   116129.91   1873.12 o 
  11   3   1    21468.03    26054.21    462.37 o 
  13   3   1   122783.15   119366.44   1479.86 o 
  15   3   1    24973.57    29918.40    511.23 o 
  17   3   1        9.74      207.05    136.72 o 
  19   3   1   193935.94   200378.02   2288.83 o 
  21   3   1    33126.24    37710.67    596.16 o 
  23   3   1     4218.55     5580.88    267.68 o 
  25   3   1    26042.27    23950.26    560.88 o 
  27   3   1        3.76     -425.08    244.30 o 
  29   3   1     6578.66     6128.14    381.68 o 
  31   3   1    28776.25    28742.82    712.99 o 
  33   3   1    35020.75    34941.01    806.73 o 
  35   3   1    85377.76    83144.39   1410.62 o 
  37   3   1      173.91     -328.53    395.56 o 
  39   3   1    28954.47    28486.97    942.35 o 
  41   3   1    12177.07    10762.66    759.68 o 
  43   3   1    44319.95    43572.90   1339.36 o 
  45   3   1     6558.37     4638.38   1050.29 o 
  47   3   1     1194.12      381.41    974.34 o 
  49   3   1       59.33    -1271.14   1835.59 o 
  51   3   1     4639.47     3605.45   1104.23 o 
  53   3   1      337.11     1550.17   1917.14 o 
 -52   4   1    43231.87    48856.67   2683.49 o 
 -50   4   1    13756.98    14838.63   1677.66 o 
 -48   4   1    31189.27    34924.11   2211.69 o 
 -46   4   1    38677.68    40173.08   1585.55 o 
 -44   4   1    16229.18    16380.63   1183.58 o 
 -42   4   1     3220.30     1500.05    661.29 o 
 -40   4   1     2020.10      486.20    615.62 o 
 -38   4   1      211.27     -360.73    436.87 o 
 -36   4   1      581.05      717.94    423.42 o 
 -34   4   1    35397.84    35579.23   1036.79 o 
 -32   4   1     5700.07     7081.63    518.48 o 
 -30   4   1     7863.69     7339.56    452.38 o 
 -28   4   1   180804.52   175567.92   2323.20 o 
 -26   4   1     6623.57     7141.39    407.45 o 
 -24   4   1    20814.19    19768.91    575.00 o 
 -22   4   1     4825.59     4727.05    312.60 o 
 -20   4   1    49399.98    51533.58    817.19 o 
 -18   4   1    14640.61    17107.84    440.93 o 
 -16   4   1    86752.38    78851.30   1257.17 o 
 -14   4   1   164223.50   162407.89   2678.47 o 
 -12   4   1     5258.74     6423.66    305.77 o 
 -10   4   1   555021.69   573394.31   5960.89 o 
  -8   4   1    92218.50   103458.71   1058.70 o 
  -6   4   1   982808.63  1016767.75   9711.59 o 
  -4   4   1    47830.69    42089.24    960.90 o 
  -2   4   1   300159.16   337199.31   4896.33 o 
   0   4   1    59075.67    67943.47   1342.55 o 
   2   4   1    12826.84    12456.97    513.61 o 
   4   4   1    40638.67    44320.89    973.71 o 
   6   4   1    15212.48    16016.65    251.52 o 
   8   4   1     3268.48     5888.82    178.82 o 
  10   4   1    91585.76    90542.61   1056.35 o 
  12   4   1     3199.64     4843.14    237.04 o 
  14   4   1    97603.66   102740.74   1394.32 o 
  16   4   1    36899.86    39577.16    694.94 o 
  18   4   1     8335.07     8659.22    296.36 o 
  20   4   1    88140.73    81661.07   1178.16 o 
  22   4   1       48.81      359.41    232.52 o 
  24   4   1    89344.48    91187.05   1345.05 o 
  26   4   1    33568.40    32611.93    741.12 o 
  28   4   1      426.06      684.34    276.91 o 
  30   4   1    39063.64    38298.52   1001.87 o 
  32   4   1    58044.50    58616.84   1120.32 o 
  34   4   1    29800.22    29077.75    881.11 o 
  36   4   1     1774.00     1700.46    439.31 o 
  38   4   1       37.98     -915.79    521.34 o 
  40   4   1     1265.89     1115.31    574.53 o 
  42   4   1     1209.88     -479.22    529.17 o 
  44   4   1     2698.11      591.43    658.03 o 
  46   4   1     7314.92     7543.16   1049.08 o 
  48   4   1      766.98     1271.33   1679.94 o 
  50   4   1    36298.98    40481.55   3510.09 o 
  52   4   1     1379.83     3197.37   2004.67 o 
 -51   5   1     2042.52     2978.96   1363.94 o 
 -49   5   1     4611.68     2410.51    892.33 o 
 -47   5   1      342.63     -398.87    618.69 o 
 -45   5   1    27823.20    25509.20   1414.72 o 
 -43   5   1      421.29      273.58    602.40 o 
 -41   5   1    36108.71    35086.92   1220.30 o 
 -39   5   1      790.68      927.49    561.21 o 
 -37   5   1      139.98    -1037.68    518.84 o 
 -35   5   1      385.33     -271.83    389.56 o 
 -33   5   1    53706.67    51385.50   1228.59 o 
 -31   5   1     9991.45    10009.32    817.35 o 
 -29   5   1     8059.88     7101.09    453.16 o 
 -27   5   1     3018.81     2467.90    351.28 o 
 -25   5   1    41818.81    40464.11    840.18 o 
 -23   5   1    40599.45    40522.74    803.78 o 
 -21   5   1    51317.18    50830.19    877.24 o 
 -19   5   1    13078.28    12329.53    451.85 o 
 -17   5   1    17161.14    15111.81    434.00 o 
 -15   5   1    79697.45    72997.56   1102.87 o 
 -13   5   1     1751.09     1471.43    213.88 o 
 -11   5   1   222419.33   220600.55   2761.32 o 
  -9   5   1      599.56     1428.35    128.98 o 
  -7   5   1    47777.78    43418.80    654.95 o 
  -5   5   1    20203.69    28763.63    809.49 o 
  -3   5   1    43424.26    47427.87    976.37 o 
  -1   5   1     1077.04     1725.22    224.91 o 
   1   5   1    55082.79    56258.34   1222.26 o 
   3   5   1    32449.04    30942.98    944.55 o 
   5   5   1    14702.61    17984.89    597.35 o 
   7   5   1   224749.86   238172.91   2350.25 o 
   9   5   1   133830.94   133417.66   1567.70 o 
  11   5   1    18282.22    20120.26    389.32 o 
  13   5   1   240783.70   249024.30   2657.07 o 
  15   5   1     9247.58    11542.29    386.60 o 
  17   5   1    76424.18    75308.89   1177.67 o 
  19   5   1     6947.24     8048.30    368.22 o 
  21   5   1     3802.45     4146.77    336.05 o 
  23   5   1    39973.05    40179.83    846.63 o 
  25   5   1    24278.12    23454.24    635.41 o 
  27   5   1    62457.22    60813.15   1086.78 o 
  29   5   1     8053.00     6927.97    448.53 o 
  31   5   1    20464.15    19486.26    694.73 o 
  33   5   1    56959.73    58192.45   1229.09 o 
  35   5   1    25139.57    25585.44   1211.22 o 
  37   5   1    65852.61    65134.93   1646.72 o 
  39   5   1    16865.28    16228.37    911.23 o 
  41   5   1       48.48     -515.96    547.57 o 
  43   5   1    14675.15    13247.37    909.46 o 
  45   5   1    16885.14    17302.17   1009.72 o 
  47   5   1      977.03     1455.32    746.30 o 
  49   5   1     6310.85     7600.94   1499.34 o 
  51   5   1      199.58    -2681.06   1833.87 o 
 -50   6   1     1531.56     2049.78    753.45 o 
 -48   6   1     1124.29     1666.56    839.36 o 
 -46   6   1     4043.54     3197.89    748.65 o 
 -44   6   1     1764.48     2231.19    722.55 o 
 -42   6   1    38936.46    36183.55   3570.63 o 
 -40   6   1     6805.30     8959.13   1098.19 o 
 -38   6   1    34136.64    31569.09   1353.30 o 
 -36   6   1    54633.11    54481.83   1689.79 o 
 -34   6   1       31.54       86.29    505.47 o 
 -32   6   1    10258.00    10853.19    850.07 o 
 -30   6   1    66777.75    65574.53   1660.80 o 
 -28   6   1    73955.43    74243.33   1568.09 o 
 -26   6   1     1622.13     1423.08    382.70 o 
 -24   6   1   144961.86   144795.28   3179.13 o 
 -22   6   1    30084.63    30896.28    815.15 o 
 -20   6   1     3960.65     4089.63    373.28 o 
 -18   6   1     2930.62     3230.87    295.76 o 
 -16   6   1    25800.84    27257.82    585.27 o 
 -14   6   1   219366.78   220321.58   3913.91 o 
 -12   6   1    13860.31    15476.27    361.39 o 
 -10   6   1   204375.23   205672.05   2500.66 o 
  -8   6   1    74469.62    77505.99    998.79 o 
  -6   6   1   193669.17   195234.47   2489.02 o 
  -4   6   1    87739.15    92968.91   2040.21 o 
  -2   6   1    45206.04    45041.00    999.06 o 
   0   6   1    10198.05    12935.77    653.86 o 
   2   6   1    56609.77    57016.88   1511.72 o 
   4   6   1     3914.71     6112.37    402.47 o 
   6   6   1    33435.53    30896.28    877.67 o 
   8   6   1       84.06      963.41    107.27 o 
  10   6   1    48112.90    46099.23    588.80 o 
  12   6   1     7263.62    10289.03    308.40 o 
  14   6   1    47797.96    51889.00    759.39 o 
  16   6   1    11928.57    11555.05    381.43 o 
  18   6   1       87.90      -32.78    224.44 o 
  20   6   1    16551.80    16247.95    615.70 o 
  22   6   1   112234.10   112050.35   2192.81 o 
  24   6   1     1938.59     2507.69    394.66 o 
  26   6   1   102823.49   106221.02   1810.63 o 
  28   6   1     4795.47     3994.46    475.63 o 
  30   6   1     1725.63     1094.64    413.44 o 
  32   6   1    21782.83    20617.77   1358.82 o 
  34   6   1      214.85       79.07    692.02 o 
  36   6   1    70264.58    71759.05   2203.38 o 
  38   6   1    43090.50    42508.71   2556.30 o 
  40   6   1    38563.12    41128.04   1745.42 o 
  42   6   1   107179.76   114013.15   3132.82 o 
  44   6   1      320.30     1319.18    783.15 o 
  46   6   1    29121.79    29337.25   1647.44 o 
  48   6   1      149.00      104.79    830.10 o 
  50   6   1       15.52      569.97    698.62 o 
 -47   7   1    15377.25    13202.15   1103.74 o 
 -45   7   1     1274.48      451.62    703.34 o 
 -43   7   1      950.12      630.82    976.28 o 
 -41   7   1       12.68     -520.02    632.63 o 
 -39   7   1    73430.09    71221.05   2809.99 o 
 -37   7   1      111.94      842.53    621.48 o 
 -35   7   1    67530.96    68815.80   1919.11 o 
 -33   7   1      193.83     -945.16    472.58 o 
 -31   7   1    21208.43    18977.38   1191.41 o 
 -29   7   1    11366.01    11145.83    667.72 o 
 -27   7   1   107264.20   105620.23   2043.00 o 
 -25   7   1    44339.76    45424.44   1093.69 o 
 -23   7   1    30552.32    31331.92    873.14 o 
 -21   7   1      165.21     -288.64    272.62 o 
 -19   7   1     4784.42     4704.41    445.49 o 
 -17   7   1   190301.91   194013.69   4957.12 o 
 -15   7   1    11777.69    10941.05    387.49 o 
 -13   7   1    97986.89   106672.55   1881.23 o 
 -11   7   1     4606.78     5079.23    235.65 o 
  -9   7   1     1613.97     1531.95    141.80 o 
  -7   7   1    23737.63    27592.85    451.82 o 
  -5   7   1     3427.38     3331.73    348.37 o 
  -3   7   1    36458.32    37936.71    949.30 o 
  -1   7   1    16012.46    16740.74    794.93 o 
   1   7   1    20845.31    23204.05    804.34 o 
   3   7   1   166122.02   171071.20   3648.42 o 
   5   7   1    17310.78    19499.72    680.88 o 
   7   7   1   168527.48   162482.70   2115.21 o 
   9   7   1    40034.58    38054.06    518.59 o 
  11   7   1    94070.42    98439.22   1122.14 o 
  13   7   1    97087.95   104633.24   1551.38 o 
  15   7   1     8124.02     7923.01    322.35 o 
  17   7   1    24140.69    22485.10    642.99 o 
  19   7   1     2868.43     3610.37    382.14 o 
  21   7   1     2040.83     2003.83    424.27 o 
  23   7   1      236.06      334.18    381.96 o 
  25   7   1    11683.52    11722.42    707.74 o 
  27   7   1    38349.77    38914.40   1431.44 o 
  29   7   1     9624.77     9352.52    790.99 o 
  31   7   1    61604.68    61659.49   2410.13 o 
  33   7   1     3296.45     3347.34    709.75 o 
  35   7   1     2205.08     2610.65    892.92 o 
  37   7   1     3907.82     3855.77    803.95 o 
  39   7   1    45959.88    47631.17   1867.98 o 
  41   7   1    10347.76    12627.52   1154.89 o 
  43   7   1    22332.75    23018.04   1432.61 o 
  45   7   1     2779.41     3310.61    834.92 o 
  47   7   1      939.41      708.23    733.89 o 
 -46   8   1     1350.26     1710.05    791.19 o 
 -44   8   1    18086.64    18394.55   1751.86 o 
 -42   8   1      475.02     -582.09    635.14 o 
 -40   8   1     7284.18     6723.08    871.86 o 
 -38   8   1      307.13      997.21    673.32 o 
 -36   8   1     5236.03     4651.91    734.96 o 
 -34   8   1    33017.12    30918.96   1301.70 o 
 -32   8   1     4741.10     5292.40    682.95 o 
 -30   8   1    13919.06    13236.04    842.81 o 
 -28   8   1      164.27     -370.10    456.09 o 
 -26   8   1    15805.18    13259.81   1008.34 o 
 -24   8   1     4576.18     6597.28    674.93 o 
 -22   8   1    91903.65    94227.55   1684.23 o 
 -20   8   1    20087.13    18999.25    682.73 o 
 -18   8   1    31319.69    29504.28    922.94 o 
 -16   8   1     1585.15     2931.74    486.16 o 
 -14   8   1      225.92      -26.91    211.09 o 
 -12   8   1    13884.82    16468.16    407.50 o 
 -10   8   1     2081.96     1660.49    186.00 o 
  -8   8   1    44410.92    43035.62    759.13 o 
  -6   8   1    29431.05    30824.05   1019.84 o 
  -4   8   1   211311.19   207732.39   3586.60 o 
  -2   8   1    62148.41    62300.41   1536.82 o 
   0   8   1   164111.84   178060.50   3854.00 o 
   2   8   1    21807.31    21629.79   1219.90 o 
   4   8   1     8197.00     7847.90    945.39 o 
   6   8   1    57462.72    55509.79   1639.18 o 
   8   8   1    12023.64    11984.65    499.72 o 
  10   8   1    26938.69    28127.48    464.24 o 
  12   8   1    26991.26    27747.90    493.71 o 
  14   8   1    16772.84    16885.30    422.99 o 
  16   8   1   105569.27   107372.21   1608.09 o 
  18   8   1    43116.27    42329.44   1020.66 o 
  20   8   1    37565.86    36668.61   1105.90 o 
  22   8   1    15563.07    16234.59    789.54 o 
  24   8   1     9080.97    11088.76    960.09 o 
  26   8   1    16555.95    17578.62   1185.17 o 
  28   8   1    31067.58    31405.36   1305.67 o 
  30   8   1     1863.41     2238.35    619.87 o 
  32   8   1    32015.43    34368.96   2378.39 o 
  34   8   1    35750.90    35866.39   1532.30 o 
  36   8   1     9124.24     9090.52   1669.93 o 
  38   8   1    53045.64    54040.54   1774.18 o 
  40   8   1     5707.08     4943.19    889.71 o 
  42   8   1    14242.46    16209.18   2229.68 o 
  44   8   1    27792.09    29884.84   2418.35 o 
  46   8   1     5717.89     6961.00    977.91 o 
 -43   9   1    15075.38    14031.52   1125.05 o 
 -41   9   1     2870.16      364.55   1074.10 o 
 -39   9   1     5752.79     6225.49   1122.03 o 
 -37   9   1    10053.82     8534.32    877.06 o 
 -35   9   1     3097.00     2047.82    679.27 o 
 -33   9   1    20647.87    18102.62   1015.76 o 
 -31   9   1      178.13     -555.16    490.04 o 
 -29   9   1     9994.15     8527.74    732.55 o 
 -27   9   1     9950.50     9948.61    738.22 o 
 -25   9   1      910.11     1162.00    483.78 o 
 -23   9   1    37626.46    34188.72   1265.97 o 
 -21   9   1    13469.79    14027.21    731.94 o 
 -19   9   1    20922.54    19336.80   1081.88 o 
 -17   9   1    11530.86    12948.35    636.91 o 
 -15   9   1     2494.72     3044.06    408.75 o 
 -13   9   1    14772.50    14292.35    997.21 o 
 -11   9   1    12138.58    12649.72    537.75 o 
  -9   9   1    48956.45    52397.60   1139.89 o 
  -7   9   1   134396.55   138076.03   2642.32 o 
  -5   9   1     1017.13     1265.81    717.20 o 
  -3   9   1   100812.48   106803.79   3221.14 o 
  -1   9   1    28182.16    24774.65   1597.40 o 
   1   9   1      613.65     1538.20    631.02 o 
   3   9   1      649.90      357.23    636.66 o 
   5   9   1     6119.88     7159.87    705.94 o 
   7   9   1    75495.34    75801.90   2082.68 o 
   9   9   1     6118.83     5830.33    227.58 o 
  11   9   1    38090.65    34994.82    654.04 o 
  13   9   1    11219.07    13931.46    431.39 o 
  15   9   1    22170.34    23881.96    655.18 o 
  17   9   1     5567.71     5109.78    415.94 o 
  19   9   1    18092.71    18961.55    848.86 o 
  21   9   1    62934.02    59349.42   1740.15 o 
  23   9   1      397.42     -151.96    526.03 o 
  25   9   1     3010.02     3731.97    684.56 o 
  27   9   1     1881.26     1606.57    629.87 o 
  29   9   1     1130.47      916.42    531.42 o 
  31   9   1    17663.42    17002.74    968.64 o 
  33   9   1     2529.53     3837.35    683.98 o 
  35   9   1    48200.00    45990.52   2065.19 o 
  37   9   1     9209.37     9559.50   1237.86 o 
  39   9   1    26002.16    24960.95   1279.28 o 
  41   9   1     4457.36     3200.20    812.97 o 
  43   9   1    15128.15    17447.03   1194.32 o 
 -40  10   1     6716.52     7847.48   1071.58 o 
 -38  10   1      338.49      400.20    696.55 o 
 -36  10   1     4134.27     3240.69    714.18 o 
 -34  10   1    11070.37    10806.54    892.82 o 
 -32  10   1      400.54     -109.73    626.28 o 
 -30  10   1    12133.73    11304.13    845.38 o 
 -28  10   1     4061.43     2997.97    601.60 o 
 -26  10   1      925.84      792.42    501.71 o 
 -24  10   1     1208.74      168.36    470.81 o 
 -22  10   1    33178.95    32965.91   1642.94 o 
 -20  10   1    26945.36    24238.42    946.82 o 
 -18  10   1    55975.07    55776.84   1410.57 o 
 -16  10   1      374.88     -610.57    437.81 o 
 -14  10   1     3303.49     2829.77    429.63 o 
 -12  10   1     6492.54     7494.15    774.63 o 
 -10  10   1    45062.87    43844.59    882.91 o 
  -8  10   1    16919.52    17145.40    503.16 o 
  -6  10   1    46460.93    44797.72   2283.08 o 
  -4  10   1      191.27      -90.08    621.73 o 
  -2  10   1    34777.96    34010.06   1697.39 o 
   0  10   1     8521.53    10454.69   1512.49 o 
   4  10   1    60541.67    61695.80   2329.27 o 
   6  10   1      605.93      665.48    695.76 o 
   8  10   1    39642.18    37951.51    780.88 o 
  10  10   1    58280.38    60439.67   1187.23 o 
  12  10   1      772.15      746.44    289.04 o 
  14  10   1    29789.66    30636.85    836.78 o 
  16  10   1      142.60     -281.31    342.90 o 
  18  10   1     4002.11     3465.04    559.50 o 
  20  10   1    84615.03    83195.11   2136.11 o 
  22  10   1    20147.99    22744.07   1162.74 o 
  24  10   1   170700.19   169848.03   4829.93 o 
  26  10   1      543.10     1231.79    495.35 o 
  28  10   1    27036.66    25950.87   1137.96 o 
  30  10   1     4170.08     3800.23    776.53 o 
  32  10   1     6331.24     6349.42    741.47 o 
  34  10   1      120.82      296.55    583.45 o 
  36  10   1     3775.73     3372.81    843.76 o 
  38  10   1      490.02     -898.65    607.96 o 
  40  10   1    10384.46    10365.53   1000.50 o 
 -37  11   1     1478.56      662.98    637.05 o 
 -35  11   1     2008.83     1919.64    974.55 o 
 -33  11   1     2318.82     1767.85    639.86 o 
 -31  11   1     1347.11      202.51    548.04 o 
 -29  11   1      923.46      290.13    539.57 o 
 -27  11   1      282.58    -1073.18    614.85 o 
 -25  11   1     7478.89     8371.70   1057.04 o 
 -23  11   1    10204.49     8942.80    998.27 o 
 -21  11   1     4401.64     4860.04    559.12 o 
 -19  11   1    14850.48    13848.74    811.36 o 
 -17  11   1      411.39     2576.26    527.17 o 
 -15  11   1   108236.05   105966.45   2365.75 o 
 -13  11   1    11006.76    10802.60    609.98 o 
 -11  11   1   102556.85    99807.29   1945.23 o 
  -9  11   1    15558.26    14484.47    801.53 o 
  -7  11   1    12215.90    12333.08    934.83 o 
  -5  11   1    18902.08    21984.52   1421.45 o 
  -3  11   1     2576.75     2797.71    796.84 o 
  -1  11   1    67983.05    68651.62   2999.23 o 
   1  11   1    13704.61     2033.80    473.40 o 
   3  11   1     2511.50     2335.64   1327.40 o 
   5  11   1    58390.15    61206.31   2378.32 o 
   7  11   1    51263.91    54798.78   1818.30 o 
   9  11   1     7635.08     7974.00    635.55 o 
  11  11   1    13603.92    14117.76    611.47 o 
  13  11   1     2798.78     2611.78    670.59 o 
  15  11   1     5912.01     7316.09   1302.93 o 
  17  11   1    10499.59     9188.77    896.39 o 
  19  11   1    11883.84    12627.92    846.96 o 
  21  11   1     7888.31     8028.25    784.10 o 
  23  11   1    38576.57    41069.40   1522.87 o 
  25  11   1     1303.97     1942.06    659.13 o 
  27  11   1   122657.99   129678.41   2938.96 o 
  29  11   1    21965.96    21905.09   1118.09 o 
  31  11   1    34753.18    33608.08   1345.43 o 
  33  11   1      465.66      340.56    593.45 o 
  35  11   1    12789.18    12984.02   1555.18 o 
  37  11   1     7359.30     6658.70    852.48 o 
 -32  12   1     8121.57     8023.17    823.68 o 
 -30  12   1       22.73       75.20    557.26 o 
 -28  12   1    26016.29    24386.76   1140.40 o 
 -26  12   1     6719.72     5521.76    685.60 o 
 -24  12   1    19705.92    20148.57    970.07 o 
 -22  12   1    24972.67    24346.27   1149.24 o 
 -20  12   1     1581.12     1393.17    472.06 o 
 -18  12   1       13.93     -305.62    404.99 o 
 -16  12   1    13274.85    13767.55    851.97 o 
 -14  12   1    10284.08    11323.73    716.70 o 
 -12  12   1    37532.32    37425.01   1156.45 o 
 -10  12   1      540.01      705.15    378.75 o 
  -8  12   1     8298.56     8176.03    675.85 o 
  -6  12   1     4177.08     5765.86   1471.00 o 
  -4  12   1    23038.85    23829.55   2343.67 o 
  -2  12   1     7504.26     7543.24   1053.39 o 
   0  12   1    14428.92    12735.64   1185.02 o 
   2  12   1     6184.96     7304.05   2080.28 o 
   4  12   1     3702.75     4258.69    948.50 o 
   6  12   1     1313.90     2413.45   1356.54 o 
   8  12   1     3065.88     4368.12   1484.28 o 
  10  12   1    19225.63    16937.42    790.55 o 
  12  12   1    31226.90    31283.18   1088.89 o 
  14  12   1        8.30       95.13    455.34 o 
  16  12   1    25877.83    26033.69   1698.19 o 
  18  12   1     9062.76     9420.28    766.61 o 
  20  12   1      900.14     1058.94    556.64 o 
  22  12   1     2096.47     1752.77    609.94 o 
  24  12   1     1564.26      908.72    520.10 o 
  26  12   1    26105.58    23935.81   1104.53 o 
  28  12   1     5102.79     2580.48    654.87 o 
  30  12   1    13225.08    14220.46    954.46 o 
  32  12   1     4250.98     5042.86    750.12 o 
 -27  13   1    15525.33    14106.89   1124.54 o 
 -25  13   1    20860.56    20433.63   1011.74 o 
 -23  13   1     1444.13     1770.18    532.11 o 
 -21  13   1      625.48     -593.30    449.16 o 
 -19  13   1    20507.23    18776.15    886.61 o 
 -17  13   1    18310.41    17974.80    838.03 o 
 -15  13   1    18797.31    18352.20    798.38 o 
 -13  13   1     5189.21     4353.25    768.91 o 
 -11  13   1    12195.34    12003.71    679.92 o 
  -9  13   1    18197.36    19507.09   1066.71 o 
  -7  13   1     9271.61    10821.12   1912.57 o 
  -5  13   1    51906.80    56997.99   3562.77 o 
  -3  13   1     9898.11     9066.69   1723.34 o 
  -1  13   1      363.34     1077.52   1150.86 o 
   1  13   1     1238.82      819.38    476.60 o 
   3  13   1    11320.76    14018.12   1888.12 o 
   5  13   1     5411.45     6066.48   1548.10 o 
   7  13   1    10368.34     9633.57   1799.08 o 
   9  13   1    29352.40    30685.93   2835.31 o 
  11  13   1     5369.05     5113.11    549.72 o 
  13  13   1    21336.00    21570.43    977.62 o 
  15  13   1      146.44      -68.32    479.02 o 
  17  13   1     1305.29      602.58    535.89 o 
  19  13   1     4767.11     4393.59    677.20 o 
  21  13   1     2039.83     1370.58    622.29 o 
  23  13   1      628.08     1087.66    517.32 o 
  25  13   1      175.94      130.40    507.44 o 
  27  13   1    14839.49    16580.60   1199.77 o 
 -20  14   1    28376.71    28440.40   1274.52 o 
 -18  14   1     2366.09     2118.38    504.96 o 
 -16  14   1    22663.78    23205.13    919.81 o 
 -14  14   1     9107.33     9612.41    606.60 o 
 -12  14   1     1948.04      985.38    403.18 o 
 -10  14   1     7796.27     8113.02   1330.74 o 
  -8  14   1        4.82      -13.10   1374.37 o 
  -6  14   1     1572.59     2849.26   1458.86 o 
  -4  14   1     6098.08     6257.02   1648.53 o 
  -2  14   1    19843.95    21726.53   2352.82 o 
   4  14   1     1762.75     3256.63   1403.97 o 
   6  14   1      850.38      160.90   1295.78 o 
   8  14   1     2987.84     3676.15   1578.66 o 
  10  14   1     4419.61     5169.36    776.53 o 
  12  14   1     2948.15     3533.43    554.03 o 
  14  14   1    16846.77    17712.17    977.75 o 
  16  14   1     2647.85     2870.76    686.89 o 
  18  14   1     6488.07     6498.53    841.73 o 
  20  14   1      587.66      210.37    479.94 o 
  -5  15   1     1009.62      485.98   1450.51 o 
 -54   0   2     1839.54     5732.35   1896.85 o 
 -52   0   2    85870.72    88409.02   4570.75 o 
 -50   0   2    21150.76    24492.30   2475.05 o 
 -48   0   2    12216.74    10977.23   1947.20 o 
 -46   0   2    50288.38    45166.02   3166.82 o 
 -44   0   2    16990.17    16643.24   2090.08 o 
 -42   0   2    16088.17    14013.55   1864.59 o 
 -40   0   2    20702.46    22172.77   1521.67 o 
 -38   0   2    54668.59    52437.71   3533.03 o 
 -36   0   2     5132.17     5766.04    648.56 o 
 -34   0   2    30539.04    30705.60   1335.45 o 
 -32   0   2    28016.63    31438.87   1008.84 o 
 -30   0   2    15646.63    16133.39    703.76 o 
 -28   0   2     3224.95     3476.52    376.10 o 
 -26   0   2    74213.72    75069.37   1370.89 o 
 -24   0   2    35315.43    31386.14    797.17 o 
 -22   0   2    53494.01    51795.30   1017.75 o 
 -20   0   2   259005.09   254246.41   3459.05 o 
 -18   0   2     4043.68     6239.99    427.93 o 
 -16   0   2   471456.72   472075.66   6018.72 o 
 -14   0   2     1025.30      949.62    238.91 o 
 -12   0   2   293086.53   332451.97   4738.18 o 
 -10   0   2     4950.35     3504.73    208.82 o 
  -8   0   2     7651.07     5662.61    209.88 o 
  -6   0   2    35629.77    32007.81    655.83 o 
  -4   0   2    41722.78    34641.39    650.59 o 
  -2   0   2    37202.40    43053.12   1070.42 o 
   0   0   2   345911.25   347574.59  11057.58 o 
   2   0   2    11730.57    17843.24    722.62 o 
   4   0   2  1146160.38  1259239.25  23046.51 o 
   6   0   2   192210.88   200800.91   4642.59 o 
   8   0   2     9930.11    17211.17    355.67 o 
  10   0   2   353846.03   359820.34   4232.71 o 
  12   0   2    79489.34    74131.25   1044.73 o 
  14   0   2  1199565.63  1242390.38  15838.16 o 
  16   0   2    84348.09    69574.64   1142.57 o 
  18   0   2   499131.22   526034.63   6712.62 o 
  20   0   2    35275.57    29323.10    698.65 o 
  22   0   2   132451.41   123321.09   1890.44 o 
  24   0   2    48006.96    53169.02   1160.64 o 
  26   0   2   299394.59   288320.31   4317.96 o 
  28   0   2   258841.70   265040.31   4056.43 o 
  30   0   2      916.07     1027.95    392.80 o 
  32   0   2   110135.04   109918.26   2088.84 o 
  34   0   2    96534.46    95672.22   1930.45 o 
  36   0   2    22716.10    21654.04   2858.84 o 
  38   0   2    34800.85    36165.13   1812.36 o 
  40   0   2    86596.48    85385.74   2971.51 o 
  42   0   2     9607.54    10058.57   1193.05 o 
  44   0   2   103094.42   107202.20   5046.96 o 
  46   0   2    30361.87    27426.30   2617.92 o 
  48   0   2    44886.64    49393.75   3303.68 o 
  50   0   2     1117.82       57.16   1523.64 o 
  52   0   2     3969.75     4498.61   1770.60 o 
  54   0   2     4817.85     1136.56   1684.28 o 
 -53   1   2    10162.42     9628.47   1405.12 o 
 -51   1   2      474.87     1871.78   1169.29 o 
 -49   1   2    36940.52    35388.79   2029.07 o 
 -47   1   2    14569.15    14548.94   1465.82 o 
 -45   1   2     9209.72    11078.86   2231.22 o 
 -43   1   2      118.14    -1048.40   1079.49 o 
 -41   1   2     2064.67     1444.03    708.69 o 
 -39   1   2     5214.56     5457.79    569.64 o 
 -37   1   2     2250.19     2741.60    433.09 o 
 -35   1   2    13789.21    14130.22    639.30 o 
 -33   1   2      914.36      260.12    303.11 o 
 -31   1   2     7990.48     7135.22    388.54 o 
 -29   1   2      535.63      346.34    222.74 o 
 -27   1   2    27162.78    25406.69    540.87 o 
 -25   1   2    10978.55     9568.61    329.55 o 
 -23   1   2    17884.33    19434.52    435.43 o 
 -21   1   2    62146.77    65188.17    862.16 o 
 -19   1   2      759.40     1126.23    175.64 o 
 -17   1   2      779.68      632.78    132.43 o 
 -15   1   2    11831.47    10317.63    271.55 o 
 -13   1   2    37460.50    33596.26    599.67 o 
 -11   1   2   104870.42   124914.18   1245.85 o 
  -9   1   2    85752.96   102159.87   1024.70 o 
  -7   1   2      484.74      376.78     92.06 o 
  -5   1   2    27163.99    33242.58    411.04 o 
  -3   1   2   236221.00   234485.70   2312.14 o 
  -1   1   2    91876.63    86549.82    894.19 o 
   1   1   2   266274.94   304573.75   3559.97 o 
   3   1   2    45601.89    44131.17    520.05 o 
   5   1   2     1626.58     3638.96    139.06 o 
   7   1   2    27101.63    33250.69    425.04 o 
   9   1   2   274213.63   272765.53   2611.93 o 
  11   1   2   227072.94   269407.38   2497.54 o 
  13   1   2    87743.02    88340.71    979.38 o 
  15   1   2   120846.96   127136.67   1279.62 o 
  17   1   2   178756.86   189811.95   1838.57 o 
  19   1   2     8170.57     7224.26    292.94 o 
  21   1   2    70485.05    67804.11    810.80 o 
  23   1   2     2352.87     2188.28    201.94 o 
  25   1   2    56183.20    56617.23    761.09 o 
  27   1   2    17567.03    17772.22    457.51 o 
  29   1   2   142385.20   139412.52   1506.94 o 
  31   1   2   111242.15   110136.94   1336.65 o 
  33   1   2     8238.86     7029.49    453.57 o 
  35   1   2    17620.83    17824.80    683.01 o 
  37   1   2      342.36      389.73    362.20 o 
  39   1   2     5444.87     5265.44    644.75 o 
  41   1   2     4053.00     4706.51    683.38 o 
  43   1   2     4767.52     3865.63   1164.98 o 
  45   1   2      837.60       68.38   1401.34 o 
  47   1   2     5826.51     4950.77   1382.29 o 
  49   1   2      482.64    -2084.60   1042.30 o 
  51   1   2    20891.21    20645.35   1668.01 o 
  53   1   2      252.16     -724.38   1135.08 o 
 -54   2   2    10342.09    10367.68   1376.87 o 
 -52   2   2      893.17      400.55   1684.11 o 
 -50   2   2       51.77      810.20   1091.07 o 
 -48   2   2     7391.44     6433.75   1249.53 o 
 -46   2   2     3970.21     5349.00    948.02 o 
 -44   2   2     5973.13     5338.24    936.05 o 
 -42   2   2    38638.21    38659.04   1271.89 o 
 -40   2   2     7476.31     7211.61    611.69 o 
 -38   2   2    18886.50    19465.16    752.33 o 
 -36   2   2     4391.45     3346.56    511.83 o 
 -34   2   2     1561.67     2273.27    421.00 o 
 -32   2   2     4963.86     2874.59    426.98 o 
 -30   2   2    21719.71    21004.14    743.38 o 
 -28   2   2    39671.50    37613.29    722.24 o 
 -26   2   2     5280.71     4853.71    287.77 o 
 -24   2   2    39537.70    39397.27    606.88 o 
 -22   2   2    31668.01    28224.19    510.45 o 
 -20   2   2   318328.22   312257.50   3116.20 o 
 -18   2   2    26198.53    27003.27    474.94 o 
 -16   2   2   380386.19   380466.91   3680.65 o 
 -14   2   2       33.07     1200.36    147.71 o 
 -12   2   2   158005.05   151831.59   1488.12 o 
 -10   2   2   114994.89   114841.80   1327.20 o 
  -8   2   2    16145.21    17811.23    317.92 o 
  -6   2   2    15369.14    16112.80    320.98 o 
  -4   2   2    31739.84    34398.07    454.72 o 
  -2   2   2   125506.34   133783.61   1513.18 o 
   0   2   2    48814.01    53298.82    685.54 o 
   2   2   2    60300.90    64904.14    773.25 o 
   4   2   2     5299.77     6995.48    186.98 o 
   6   2   2    53285.23    57445.63    787.06 o 
   8   2   2     3141.71     3713.81    155.43 o 
  10   2   2    34896.98    38148.34    504.31 o 
  12   2   2    10292.07    10393.96    257.64 o 
  14   2   2     5036.87     6281.78    207.65 o 
  16   2   2    69289.11    70015.05    840.38 o 
  18   2   2    11255.60     9878.73    287.98 o 
  20   2   2   181302.39   185928.52   1953.62 o 
  22   2   2     3032.77     2975.78    202.59 o 
  24   2   2   107107.32   106104.44   1159.66 o 
  26   2   2      301.91      257.58    174.56 o 
  28   2   2    12977.08    13067.00    418.41 o 
  30   2   2    22904.04    22437.42    872.26 o 
  32   2   2     7552.54     7012.29    425.00 o 
  34   2   2     6299.30     5883.42    426.20 o 
  36   2   2   113407.95   112192.82   1739.94 o 
  38   2   2    18929.55    22701.03    790.45 o 
  40   2   2    98754.48   103117.02   1810.12 o 
  42   2   2      274.93     1171.55   1024.95 o 
  44   2   2    41755.50    42355.81   3604.01 o 
  46   2   2    19649.07    20346.26   1919.82 o 
  48   2   2     4436.54     1930.24   1153.82 o 
  50   2   2    23700.89    22008.82   1691.11 o 
  52   2   2     7732.02     7496.20   1378.37 o 
  54   2   2      169.00    -1068.40   1145.81 o 
 -53   3   2     7800.68    12363.92   2383.32 o 
 -51   3   2     4524.57     3466.15   1064.39 o 
 -49   3   2    72887.63    79205.38   2381.55 o 
 -47   3   2       25.82     4183.79    874.23 o 
 -45   3   2   161643.48   167146.50   4005.18 o 
 -43   3   2      173.49      980.37    527.51 o 
 -41   3   2    13625.48    11540.14    633.78 o 
 -39   3   2      766.49      399.83    354.60 o 
 -37   3   2    52758.73    53129.09   1767.32 o 
 -35   3   2    20362.18    18175.82    703.68 o 
 -33   3   2    48106.35    45603.71   1041.63 o 
 -31   3   2    26136.11    25423.61    720.93 o 
 -29   3   2    39038.06    38565.47    790.54 o 
 -27   3   2    50018.98    45498.80    993.91 o 
 -25   3   2    81123.69    83229.13   1125.03 o 
 -23   3   2   164944.34   157095.36   1733.00 o 
 -21   3   2       39.13     -104.08    135.18 o 
 -19   3   2    24806.07    23805.01    486.58 o 
 -17   3   2    48876.95    53633.75    775.44 o 
 -15   3   2   165813.78   160199.77   1957.32 o 
 -13   3   2    65811.00    65760.39   1037.95 o 
 -11   3   2    11238.21    16508.36    376.82 o 
  -9   3   2    72752.74    68683.25    867.12 o 
  -7   3   2   479286.28   507427.28   4910.50 o 
  -5   3   2    57517.21    56016.94    719.24 o 
  -3   3   2   498943.22   527913.38   6537.19 o 
  -1   3   2     4846.28     7479.14    224.01 o 
   1   3   2    48325.68    51453.59    700.94 o 
   3   3   2   151211.55   163916.59   1976.10 o 
   5   3   2    91315.19    99748.41   1097.71 o 
   7   3   2   313189.56   338489.78   3732.23 o 
   9   3   2      162.51       -4.98    110.75 o 
  11   3   2      111.35      501.84    121.36 o 
  13   3   2    32187.19    33774.48    537.42 o 
  15   3   2     1059.06     1301.81    173.73 o 
  17   3   2    12633.06    14434.86    379.50 o 
  19   3   2    19041.36    18191.28    430.13 o 
  21   3   2     7838.57     8056.92    284.31 o 
  23   3   2   128353.50   126884.28   1511.34 o 
  25   3   2     6740.29     8411.89    346.65 o 
  27   3   2   197642.02   199812.88   2386.10 o 
  29   3   2    54084.54    52252.82    927.33 o 
  31   3   2    99900.93   104084.00   1484.72 o 
  33   3   2   222711.06   219774.39   2684.97 o 
  35   3   2    42497.27    43751.86   1124.86 o 
  37   3   2    41777.30    40269.01   1010.06 o 
  39   3   2     2670.09     1071.27    476.46 o 
  41   3   2     2097.19     1350.86    523.29 o 
  43   3   2    13902.33    13028.16    830.68 o 
  45   3   2     1310.42      654.74    969.94 o 
  47   3   2        1.57    -1436.15    942.95 o 
  49   3   2    18507.22    20674.07   1545.49 o 
  51   3   2    34375.05    35671.09   1912.64 o 
  53   3   2    18937.09    20932.03   1583.21 o 
 -52   4   2     8839.64     8879.33   2340.73 o 
 -50   4   2    12644.85    12508.80   1633.74 o 
 -48   4   2    13822.70    15795.38   1662.93 o 
 -46   4   2     1887.49      510.58    521.05 o 
 -44   4   2      851.96      986.95    627.76 o 
 -42   4   2    12752.92    12131.70    865.88 o 
 -40   4   2    40873.70    39328.33   1189.07 o 
 -38   4   2      181.02     -208.75    430.93 o 
 -36   4   2       48.67      115.40    400.10 o 
 -34   4   2    14616.14    15460.13    677.28 o 
 -32   4   2   121822.48   117516.88   1902.30 o 
 -30   4   2     4890.35     4958.29    453.53 o 
 -28   4   2   185533.41   181364.94   2556.56 o 
 -26   4   2    80248.46    79646.83   1357.80 o 
 -24   4   2     5065.31     4728.61    370.49 o 
 -22   4   2    15826.14    15733.66    517.96 o 
 -20   4   2    24133.93    24732.27    580.60 o 
 -18   4   2    31765.50    31116.90    653.19 o 
 -16   4   2    26194.25    29167.71    591.52 o 
 -14   4   2    10424.04    10782.06    329.05 o 
 -12   4   2   219720.84   214112.20   2806.00 o 
 -10   4   2   240392.17   244217.47   2823.98 o 
  -8   4   2   162808.33   165079.48   1863.37 o 
  -6   4   2   349158.78   349409.06   4099.57 o 
  -4   4   2    38154.80    34913.84    588.97 o 
  -2   4   2    57877.41    68943.27   1111.94 o 
   0   4   2    56247.05    62165.14   1250.61 o 
   2   4   2    33148.26    36428.09    611.87 o 
   4   4   2    27137.40    27008.10    482.74 o 
   6   4   2     2162.83     2658.75    124.51 o 
   8   4   2    86589.63    91679.13    953.55 o 
  10   4   2    95523.55    97515.13   1300.58 o 
  12   4   2    25207.59    23279.79    463.21 o 
  14   4   2   129070.37   135314.81   1690.42 o 
  16   4   2     2026.54     1320.87    178.88 o 
  18   4   2    69512.37    67332.91    993.82 o 
  20   4   2      467.50      401.96    184.27 o 
  22   4   2    22117.12    24791.11    590.03 o 
  24   4   2    21307.24    20875.87    599.62 o 
  26   4   2     1996.67     1898.78    428.45 o 
  28   4   2    15137.04    14627.88    527.08 o 
  30   4   2     4195.34     3747.27    381.04 o 
  32   4   2     1168.56      776.89    341.46 o 
  34   4   2    16628.25    17606.36    695.79 o 
  36   4   2       94.04      139.39    363.64 o 
  38   4   2    85643.54    83581.44   2293.21 o 
  40   4   2     4295.74     3024.23    638.12 o 
  42   4   2    19956.67    17113.31    941.97 o 
  44   4   2    17368.35    16296.37   1317.80 o 
  46   4   2     9258.92     9888.84   1101.22 o 
  48   4   2      122.85     1286.88   1644.36 o 
  50   4   2     7896.06     7469.86   2193.14 o 
  52   4   2    10267.69     8694.08   2348.13 o 
 -51   5   2    16561.97    20234.73   1944.26 o 
 -49   5   2    19627.15    20990.16   1349.06 o 
 -47   5   2     2103.42     1664.62    677.01 o 
 -45   5   2     7357.42     7172.38    808.36 o 
 -43   5   2    14989.96    14340.38   1162.12 o 
 -41   5   2     8307.62     7973.46    782.18 o 
 -39   5   2    55201.82    55068.57   1411.06 o 
 -37   5   2     7971.30     7875.98    587.92 o 
 -35   5   2     2750.89     2541.12    440.17 o 
 -33   5   2    16372.54    14998.64    665.07 o 
 -31   5   2    73942.55    77803.04   1751.36 o 
 -29   5   2    99619.51   101968.37   1597.58 o 
 -27   5   2    31713.92    35378.50    790.89 o 
 -25   5   2    61861.48    59846.89   1007.19 o 
 -23   5   2    13610.62    13705.26    460.41 o 
 -21   5   2      118.56      343.59    197.25 o 
 -19   5   2        6.34       25.62    148.74 o 
 -17   5   2     4770.48     6776.38    319.58 o 
 -15   5   2    24993.05    23219.97    488.09 o 
 -13   5   2   288312.59   298120.72   3004.41 o 
 -11   5   2    47677.59    52629.66   1170.33 o 
  -9   5   2   506405.41   507524.22   5768.53 o 
  -7   5   2    25838.54    22412.75    446.23 o 
  -5   5   2   225220.33   237603.73   2872.12 o 
  -3   5   2     5814.43     6873.60    280.71 o 
  -1   5   2    37386.89    46083.20   1068.17 o 
   1   5   2    68121.70    71190.73   1447.89 o 
   3   5   2    37036.27    37725.14   1296.70 o 
   5   5   2    22069.09    24442.29    647.50 o 
   7   5   2      350.40      650.52     99.12 o 
   9   5   2     7034.23     7197.99    194.82 o 
  11   5   2     5061.83     7520.26    246.49 o 
  13   5   2      892.27     1051.95    149.64 o 
  15   5   2     3406.62     3033.85    226.56 o 
  17   5   2       35.61      219.25    174.23 o 
  19   5   2    10544.52    10001.77    515.09 o 
  21   5   2     4908.91     4488.21    328.19 o 
  23   5   2    84210.64    84651.97   1530.80 o 
  25   5   2    69628.88    71589.57   1349.57 o 
  27   5   2   122221.73   122048.52   1729.59 o 
  29   5   2    77142.96    75384.35   1369.48 o 
  31   5   2    21589.36    21420.63    729.85 o 
  33   5   2    55754.08    54582.84   1321.43 o 
  35   5   2      572.41      528.91    492.60 o 
  37   5   2    74250.46    75752.31   1796.24 o 
  39   5   2     1212.80     1380.98    589.58 o 
  41   5   2    74868.98    82634.77   2043.53 o 
  43   5   2     3676.73     2981.72    749.66 o 
  45   5   2     3432.80     2831.31    666.58 o 
  47   5   2    17601.71    17157.81   1031.40 o 
  49   5   2     2359.58    -1430.34   1778.96 o 
  51   5   2      258.63      496.63   2000.29 o 
 -50   6   2       97.57    -1077.36    629.04 o 
 -48   6   2      520.29      266.55    666.79 o 
 -46   6   2     2076.98     1552.63    837.39 o 
 -44   6   2     4210.53     3634.58    782.29 o 
 -42   6   2       84.33    -1256.67    628.33 o 
 -40   6   2     2773.30     2119.50    785.92 o 
 -38   6   2    14296.97    16006.51   1020.52 o 
 -36   6   2    39178.90    38464.41   1413.94 o 
 -34   6   2    45576.85    44766.59   1871.78 o 
 -32   6   2    22953.36    21981.11    900.35 o 
 -30   6   2      533.48      512.73    442.27 o 
 -28   6   2    24730.64    23320.04    820.14 o 
 -26   6   2    61466.88    62788.61   1324.67 o 
 -24   6   2     1159.01     1996.25    363.40 o 
 -22   6   2    46521.07    44003.12   1177.96 o 
 -20   6   2      135.97     -133.26    287.39 o 
 -18   6   2   103222.27   101460.92   1760.50 o 
 -16   6   2    38522.82    40258.77    682.47 o 
 -14   6   2   157833.78   163273.55   2265.55 o 
 -12   6   2    15222.07    16789.66    376.07 o 
 -10   6   2    76106.56    71581.38   1130.16 o 
  -8   6   2    43971.91    40689.59    555.38 o 
  -6   6   2    23666.12    26307.48    530.81 o 
  -4   6   2   196135.00   204651.81   2887.22 o 
  -2   6   2     9425.53    11664.89    501.18 o 
   0   6   2     7497.80     7607.38    444.68 o 
   2   6   2    16479.80    20782.17    822.31 o 
   4   6   2   127410.41   133949.38   3540.24 o 
   6   6   2    12269.33    10291.28    570.85 o 
   8   6   2    15947.96    16346.07    309.92 o 
  10   6   2   218077.72   222708.33   2167.86 o 
  12   6   2    28136.38    31052.74    499.70 o 
  14   6   2   260891.09   264792.53   4167.81 o 
  16   6   2   115844.52   119000.31   1851.12 o 
  18   6   2    73095.25    74425.16   1511.47 o 
  20   6   2    29275.23    31350.05    845.49 o 
  22   6   2     1282.89      705.85    320.00 o 
  24   6   2    18161.53    19599.00    720.92 o 
  26   6   2     3950.78     3151.24    579.08 o 
  28   6   2      993.66     1426.81    474.08 o 
  30   6   2    33645.00    31630.45   1173.75 o 
  32   6   2     3289.37     2311.73    641.16 o 
  34   6   2    43833.30    43623.26   1661.89 o 
  36   6   2     4591.14     3302.66    882.37 o 
  38   6   2    13234.23    11792.86   1038.38 o 
  40   6   2    15655.68    14152.40   1865.35 o 
  42   6   2      746.20     -494.96    717.78 o 
  44   6   2    30856.50    31506.12   2233.28 o 
  46   6   2        8.40      432.64    827.28 o 
  48   6   2     1712.45      895.20    783.43 o 
  50   6   2     2238.93      725.07    963.26 o 
 -47   7   2      903.25      552.95    737.30 o 
 -45   7   2       23.65     -475.79    686.25 o 
 -43   7   2       34.28     -695.64    647.71 o 
 -41   7   2      114.98     -208.28    635.25 o 
 -39   7   2     8782.95     7547.10    863.42 o 
 -37   7   2     2002.87      523.48    643.12 o 
 -35   7   2    24464.82    23924.89   1159.65 o 
 -33   7   2     2930.66     2754.14    625.59 o 
 -31   7   2       61.20      416.40    422.59 o 
 -29   7   2    40172.55    39884.43   1157.53 o 
 -27   7   2    27074.76    26673.45   1547.51 o 
 -25   7   2    57635.79    56317.61   1242.74 o 
 -23   7   2     4814.31     5599.14    469.03 o 
 -21   7   2    83149.05    83267.82   1505.43 o 
 -19   7   2     4306.63     3842.82    379.85 o 
 -17   7   2   102763.21   102011.40   1664.05 o 
 -15   7   2    32962.79    32170.03    604.34 o 
 -13   7   2   143062.83   144764.75   2086.28 o 
 -11   7   2    64676.55    64160.52    982.04 o 
  -9   7   2   200667.89   207101.25   2272.04 o 
  -7   7   2    10530.56    13271.87    355.71 o 
  -5   7   2   213262.27   212252.42   2722.04 o 
  -3   7   2     9819.39    10152.32    502.00 o 
  -1   7   2   129069.71   128818.59   2225.64 o 
   1   7   2     8660.75     8830.10    605.03 o 
   3   7   2    32563.80    30546.20   1096.43 o 
   5   7   2    14133.33    14228.41    732.99 o 
   7   7   2    25566.52    25835.50    585.74 o 
   9   7   2    31268.99    30733.99    473.47 o 
  11   7   2    27167.47    28866.22    483.92 o 
  13   7   2      410.83     1075.36    179.97 o 
  15   7   2    26872.78    30731.33    545.92 o 
  17   7   2   143807.77   143362.56   2603.79 o 
  19   7   2     3011.03     3651.63    387.46 o 
  21   7   2   120163.71   117745.40   2060.75 o 
  23   7   2     2634.63     2353.54    409.99 o 
  25   7   2     5186.05     4797.08    689.18 o 
  27   7   2     4742.41     3651.79    822.13 o 
  29   7   2      716.36     1824.16    562.94 o 
  31   7   2     7925.11     6182.70    764.53 o 
  33   7   2    17846.21    17859.58   1096.32 o 
  35   7   2      749.01      218.43    613.68 o 
  37   7   2    52087.05    52413.44   1911.01 o 
  39   7   2     8294.75     6780.78    945.06 o 
  41   7   2    34578.31    35613.43   2152.12 o 
  43   7   2     7843.58     8218.30   1250.55 o 
  45   7   2     9512.64     9817.28   1131.66 o 
  47   7   2      627.01     -309.20    803.95 o 
 -46   8   2     8465.75     6873.38   1253.91 o 
 -44   8   2     1915.07      253.05    736.56 o 
 -42   8   2     1361.09       54.90    748.48 o 
 -40   8   2     8201.76     7735.31    875.77 o 
 -38   8   2     8242.68     8527.20    882.37 o 
 -36   8   2     5860.30     6030.30    777.12 o 
 -34   8   2     1363.24      935.12    603.64 o 
 -32   8   2     3004.59     3162.61    620.75 o 
 -30   8   2    13379.61    14358.14    870.19 o 
 -28   8   2       49.62      712.78    417.06 o 
 -26   8   2    66221.34    63226.83   1458.01 o 
 -24   8   2       76.97     1291.44    477.19 o 
 -22   8   2    26157.08    25792.80    829.61 o 
 -20   8   2     5097.42     7450.03    487.05 o 
 -18   8   2      298.95        2.62    395.76 o 
 -16   8   2    23848.18    24657.48    712.75 o 
 -14   8   2    40452.65    41601.78    989.50 o 
 -12   8   2    24465.20    25920.04    522.86 o 
 -10   8   2    20222.39    22024.44    437.21 o 
  -8   8   2    81946.42    82032.59   1156.10 o 
  -6   8   2    20403.76    21656.42    480.53 o 
  -4   8   2    39872.99    43355.62   1092.95 o 
  -2   8   2   105520.03   115052.69   3522.95 o 
   0   8   2     8172.76     9564.20   1572.30 o 
   2   8   2     4142.99     5695.74    697.03 o 
   4   8   2     8624.86    10770.01    902.98 o 
   6   8   2   151756.63   153305.55   2744.63 o 
   8   8   2    52009.95    55486.57    792.48 o 
  10   8   2   137560.59   141720.69   1539.90 o 
  12   8   2    42391.98    42840.43    638.40 o 
  14   8   2       15.03     -100.40    188.27 o 
  16   8   2    58668.65    60090.42   1120.69 o 
  18   8   2     6434.11     7310.32    496.05 o 
  20   8   2   141936.84   151808.16   2517.85 o 
  22   8   2     6535.47     6445.58    583.78 o 
  24   8   2    78267.34    80039.52   2774.92 o 
  26   8   2     8264.64     7405.33   1342.87 o 
  28   8   2     6672.55     5085.68    889.96 o 
  30   8   2       74.50      982.82    556.76 o 
  32   8   2     9316.62     8562.68    992.75 o 
  34   8   2      919.24     -413.26    593.06 o 
  36   8   2     9999.58     9518.92    975.44 o 
  38   8   2      438.08      329.22    682.67 o 
  40   8   2    35352.76    31603.39   1585.62 o 
  42   8   2      637.71      757.47    761.93 o 
  44   8   2    28173.39    27204.96   2435.24 o 
  46   8   2     1878.51     1452.92    815.90 o 
 -43   9   2    31308.82    29021.88   1444.42 o 
 -41   9   2    13536.18    12379.56   1046.95 o 
 -39   9   2    21067.74    22970.08   1708.81 o 
 -37   9   2     3863.33     2862.57    735.32 o 
 -35   9   2      661.31      738.08    804.77 o 
 -33   9   2      343.88     -631.14    697.64 o 
 -31   9   2     7047.78     6393.36    896.72 o 
 -29   9   2     3438.08     1999.73    555.67 o 
 -27   9   2     2446.76     1764.08    527.67 o 
 -25   9   2    38301.57    38024.70   1389.48 o 
 -23   9   2     5648.24     5761.10    537.09 o 
 -21   9   2   132786.67   133290.39   2681.72 o 
 -19   9   2    31150.04    33414.84    899.13 o 
 -17   9   2    86073.46    85681.80   1715.52 o 
 -15   9   2    38201.48    35724.78    964.09 o 
 -13   9   2    16748.82    16728.59    672.57 o 
 -11   9   2       20.48       85.56    209.82 o 
  -9   9   2      714.32      878.26    206.69 o 
  -7   9   2    14809.70    15196.65    468.24 o 
  -5   9   2     1331.09      913.32    423.61 o 
  -3   9   2       80.59      -94.81    628.26 o 
  -1   9   2   145899.84   145063.98   4818.33 o 
   1   9   2     7683.33     8478.21   1372.36 o 
   3   9   2   311228.88   322239.75  19922.34 o 
   5   9   2     4660.64     4399.26    418.37 o 
   7   9   2   199973.91   200746.94   2751.05 o 
   9   9   2     7412.79     7632.77    254.94 o 
  11   9   2       78.20       36.43    163.44 o 
  13   9   2     3391.10     3327.73    318.46 o 
  15   9   2    12178.09    11654.58    523.95 o 
  17   9   2       64.50      295.28    340.85 o 
  19   9   2     2948.61     1889.38    491.47 o 
  21   9   2    25261.78    24817.79   1697.68 o 
  23   9   2    54948.37    58361.21   2110.14 o 
  25   9   2    61474.12    61508.76   2153.93 o 
  27   9   2    64241.70    67741.89   2346.40 o 
  29   9   2    36485.00    36613.02   1764.96 o 
  31   9   2     1466.30     1315.78    588.05 o 
  33   9   2     3638.30     3724.19    741.61 o 
  35   9   2     1562.32     1601.01    729.32 o 
  37   9   2      344.13     1369.77    646.23 o 
  39   9   2     5775.70     6605.03    873.36 o 
  41   9   2     2238.47     1251.68    734.66 o 
  43   9   2     1943.30     1800.53    776.40 o 
 -40  10   2     3407.31     4325.84    819.82 o 
 -38  10   2    11575.83    13262.50   1026.10 o 
 -36  10   2      466.83      630.02    600.16 o 
 -34  10   2    20809.08    21485.38   1130.85 o 
 -32  10   2     1995.54     2426.10    600.13 o 
 -30  10   2    12969.16    13343.88   1780.22 o 
 -28  10   2    10462.10    11191.15    846.18 o 
 -26  10   2    14679.98    13562.28    811.14 o 
 -24  10   2    20225.71    17995.99    896.75 o 
 -22  10   2    11427.80     9322.53    686.58 o 
 -20  10   2    18993.14    21323.92    821.04 o 
 -18  10   2    40865.18    37589.14   1229.89 o 
 -16  10   2    35506.11    35647.93    943.88 o 
 -14  10   2    20372.04    20877.81    757.54 o 
 -12  10   2    22384.88    24007.54    761.90 o 
 -10  10   2    27218.96    26859.31    660.57 o 
  -8  10   2    54530.24    55080.53   1156.20 o 
  -6  10   2     8332.22     9654.47    483.19 o 
  -4  10   2    47498.64    45945.23   1945.99 o 
  -2  10   2     5263.17     6779.17    953.02 o 
   0  10   2    22790.07    24947.38   1494.01 o 
   2  10   2    13247.36    13802.63   1115.15 o 
   4  10   2     8189.28    10171.42   1592.47 o 
   6  10   2      182.69     -159.88    242.98 o 
   8  10   2     8683.83     8158.65    313.07 o 
  10  10   2     8323.81     9190.63    344.69 o 
  12  10   2      413.32      153.04    269.43 o 
  14  10   2     2670.03     2678.23    395.98 o 
  16  10   2       77.35     -158.71    348.91 o 
  18  10   2     2195.02     1658.43    432.31 o 
  20  10   2      603.48      148.30    428.41 o 
  22  10   2      161.71      879.34    565.43 o 
  24  10   2     9227.52     8200.48    858.06 o 
  26  10   2    10582.82    11406.64   2080.58 o 
  28  10   2    17656.12    20378.56   1208.10 o 
  30  10   2    10645.57    10861.99    843.90 o 
  32  10   2    19153.28    19535.24   1077.34 o 
  34  10   2    11704.48    12574.55    943.66 o 
  36  10   2    11762.35    10711.42    953.63 o 
  38  10   2    19987.79    21461.72   1425.35 o 
  40  10   2     1656.88     1119.09    732.25 o 
 -37  11   2     1285.55     3058.28    723.04 o 
 -35  11   2     1549.21     2026.31   1395.27 o 
 -33  11   2     5381.67     6196.86    765.50 o 
 -31  11   2     2629.06     2363.67    624.78 o 
 -29  11   2    12304.35    12465.59   1708.57 o 
 -27  11   2       10.35     -945.61    484.81 o 
 -25  11   2      645.52      -16.44    479.29 o 
 -23  11   2    10037.73     8030.21    691.86 o 
 -21  11   2    15152.16    14706.08    804.93 o 
 -19  11   2     9206.03     8479.18    618.05 o 
 -17  11   2     7703.14     8195.37   1093.78 o 
 -15  11   2      197.82     -736.48    485.27 o 
 -13  11   2      488.82     1306.17    430.40 o 
 -11  11   2     4023.34     3545.75    701.69 o 
  -9  11   2    25389.30    27109.47   1073.81 o 
  -7  11   2    16412.02    16477.65    826.06 o 
  -5  11   2     2587.79     2581.96    410.45 o 
  -3  11   2     6550.66     6510.04    950.63 o 
  -1  11   2    25592.44    24826.09   1533.55 o 
   1  11   2    12080.43    11349.01   1627.34 o 
   5  11   2     6103.68     5274.16    747.08 o 
   7  11   2    43609.06    41834.67   1697.76 o 
   9  11   2     7618.71     6989.87    397.53 o 
  11  11   2        6.47     -270.48    297.93 o 
  13  11   2     8317.76     7514.28    509.66 o 
  15  11   2     6739.13     6781.66    526.65 o 
  17  11   2     5788.99     6259.18    552.38 o 
  19  11   2      340.85       -8.35    511.94 o 
  21  11   2    14674.33    13224.70    916.89 o 
  23  11   2    26238.00    26804.49   1280.10 o 
  25  11   2    10314.09    11193.10    936.92 o 
  27  11   2    27381.73    27909.66   1421.07 o 
  29  11   2     4012.45     3566.49    661.16 o 
  31  11   2     1493.56      730.80    581.38 o 
  33  11   2      473.79      275.17    643.63 o 
  35  11   2     6667.96     6881.12    933.46 o 
  37  11   2     7399.01     6278.79    840.86 o 
 -32  12   2     4887.41     3933.34    690.96 o 
 -30  12   2     1640.67     1328.17    603.87 o 
 -28  12   2     5415.06     3695.83   1091.72 o 
 -26  12   2     4253.15     3918.06    791.60 o 
 -24  12   2    13041.56    11606.49    967.64 o 
 -22  12   2     2239.05     2200.09    529.27 o 
 -20  12   2    13288.59    13182.67    729.14 o 
 -18  12   2    42825.18    42633.61   1223.96 o 
 -16  12   2    16796.75    15898.71    851.16 o 
 -14  12   2    81038.95    78437.99   1660.43 o 
 -12  12   2    35409.90    32032.20    927.45 o 
 -10  12   2    58851.34    60217.39   1491.27 o 
  -8  12   2    31929.19    32427.26   1328.29 o 
  -6  12   2      199.66     2476.41   1283.89 o 
  -4  12   2    58595.79    60845.07   3587.08 o 
  -2  12   2    16007.17    16188.08   1334.71 o 
   0  12   2    56835.64    59136.93   2406.89 o 
   2  12   2      870.51      781.16    283.14 o 
   4  12   2     1332.84     1143.14    851.67 o 
   6  12   2    36650.99    37297.84   1933.14 o 
   8  12   2     7517.68     8119.26   1605.01 o 
  10  12   2    57910.31    55569.83   1239.53 o 
  12  12   2     5332.92     4752.52    634.83 o 
  14  12   2     4073.63     3181.10    468.55 o 
  16  12   2    10102.75     9840.09    757.77 o 
  18  12   2       32.01     -242.48    624.12 o 
  20  12   2    26295.01    25247.54   1201.25 o 
  22  12   2      291.45     -652.85    531.07 o 
  24  12   2       29.44     -350.24    598.74 o 
  26  12   2    12083.22    12700.46   1014.30 o 
  28  12   2    30647.73    29647.16   1255.46 o 
  30  12   2    10614.72    10287.05   1220.14 o 
  32  12   2    33607.23    34432.61   1942.64 o 
 -27  13   2     6943.02     6831.17    754.34 o 
 -25  13   2     5583.90     4671.33    667.08 o 
 -23  13   2      734.56     3321.86    579.32 o 
 -21  13   2    18705.44    18737.50    973.45 o 
 -19  13   2      477.45      -99.71    437.11 o 
 -17  13   2    27492.74    27879.79    987.64 o 
 -15  13   2       37.97      134.74    428.93 o 
 -13  13   2    18102.33    18667.75   1226.57 o 
 -11  13   2      788.15      457.96    373.73 o 
  -9  13   2     2022.43      667.20    534.12 o 
  -7  13   2     1168.88      702.04    486.62 o 
  -5  13   2      479.71     2563.83   1371.54 o 
  -3  13   2    23458.23    24837.14   2506.81 o 
  -1  13   2    10027.73    11506.16   1806.35 o 
   1  13   2    13720.14     5666.08   1089.69 o 
   3  13   2    26306.09    26775.84   2606.16 o 
   5  13   2      193.47     -562.13   1042.74 o 
   7  13   2     3062.69     2777.86    914.25 o 
   9  13   2     1085.78     1083.91    445.09 o 
  11  13   2    15324.00    16060.95    847.67 o 
  13  13   2      308.89      401.32    549.31 o 
  15  13   2    25328.05    26254.74   1131.41 o 
  17  13   2    13303.02    13293.15    874.54 o 
  19  13   2      123.74       17.53    549.54 o 
  21  13   2     3399.74     3845.34    960.88 o 
  23  13   2     7091.55     7117.96    833.50 o 
  25  13   2     5185.93     5247.85    800.82 o 
  27  13   2      757.47      -49.95    533.93 o 
 -20  14   2      249.56      373.00    487.53 o 
 -18  14   2     4699.23     4177.31    567.24 o 
 -16  14   2      264.21     -451.52    425.73 o 
 -14  14   2     5123.78     4319.56    502.67 o 
 -12  14   2     1391.69     1550.35    407.36 o 
 -10  14   2     4019.24     3986.29    704.21 o 
  -8  14   2    11234.89    11478.77   2102.71 o 
  -6  14   2     2167.37      438.62   1324.11 o 
  -4  14   2    14591.59    17017.22   2262.50 o 
  -2  14   2     1085.60     1775.19   1358.07 o 
   6  14   2     6167.25     7083.11   1699.30 o 
   8  14   2     4748.63     4012.96   1616.10 o 
  10  14   2     7960.41     8637.84    904.92 o 
  12  14   2      720.53     -314.46    474.52 o 
  14  14   2    17729.26    18006.06   1527.00 o 
  16  14   2     2887.71     3000.62    780.51 o 
  18  14   2    12045.40    12996.77    921.03 o 
  20  14   2       38.14        2.95    584.10 o 
  -5  15   2      620.63     1051.43   1511.97 o 
 -53   1   3    10175.99    10879.31   1430.17 o 
 -51   1   3    39853.18    43340.52   2223.84 o 
 -49   1   3    13647.71    12070.27   1468.09 o 
 -47   1   3     7920.99     8705.90   1715.53 o 
 -45   1   3     4563.12     2527.59   2060.46 o 
 -43   1   3    17370.56    17580.00   1174.30 o 
 -41   1   3     7517.36     8808.04   1282.12 o 
 -39   1   3    49194.19    47304.70   1232.51 o 
 -37   1   3     3987.49     4111.55    448.42 o 
 -35   1   3       33.69       48.05    310.75 o 
 -33   1   3    12541.38    12566.49    524.59 o 
 -31   1   3    13760.92    11739.19    461.40 o 
 -29   1   3    41284.95    41732.57    776.16 o 
 -27   1   3     2369.41     3258.81    272.36 o 
 -25   1   3    21484.96    19694.64    456.73 o 
 -23   1   3   122146.63   115649.08   1291.40 o 
 -21   1   3     1742.25     2120.70    199.20 o 
 -19   1   3   539716.94   526476.63   4660.11 o 
 -17   1   3    36746.15    43530.22    561.39 o 
 -15   1   3   446972.63   452990.53   4850.85 o 
 -13   1   3    33920.95    38464.81    487.50 o 
 -11   1   3   114614.22   116069.73   1269.54 o 
  -9   1   3     3834.01     6132.11    198.75 o 
  -7   1   3    67561.05    62119.11    694.20 o 
  -5   1   3    56225.00    63214.45    681.77 o 
  -3   1   3     7685.05     6942.15    162.56 o 
  -1   1   3    84505.52    85978.14    905.15 o 
   1   1   3   101327.66   112136.41   1359.18 o 
   3   1   3   110663.31   107262.62   1323.07 o 
   5   1   3    12819.95    10114.21    217.13 o 
   7   1   3   213818.22   225549.64   2284.49 o 
   9   1   3    43853.14    51312.84    631.15 o 
  11   1   3     1407.65      999.40    135.20 o 
  13   1   3   530218.50   561413.94   4838.58 o 
  15   1   3     6087.19     8792.33    232.77 o 
  17   1   3   404642.03   402926.22   3818.68 o 
  19   1   3    59566.57    55812.69    713.67 o 
  21   1   3    79193.34    80651.64    916.32 o 
  23   1   3   331293.69   317464.03   2904.09 o 
  25   1   3     7634.71     9843.73    317.17 o 
  27   1   3   414372.94   405511.84   3681.22 o 
  29   1   3    13260.55    16418.45    485.94 o 
  31   1   3   113127.45   109979.81   1337.88 o 
  33   1   3    28044.16    28659.25    730.60 o 
  35   1   3     7206.95     6827.66    503.21 o 
  37   1   3    44237.55    44016.74   1059.38 o 
  39   1   3     2104.48     1936.16    638.90 o 
  41   1   3    20215.95    20282.47   1242.16 o 
  43   1   3    37081.34    35372.02   2888.06 o 
  45   1   3    18786.72    19950.64   1620.82 o 
  47   1   3    57164.57    55263.42   3948.26 o 
  49   1   3     3364.75     3686.09   2036.52 o 
  51   1   3    30766.32    30216.87   1978.44 o 
  53   1   3      364.10      280.70   1186.12 o 
 -54   2   3     5691.64     3740.56   2448.69 o 
 -52   2   3      430.42    -1038.82   1074.41 o 
 -50   2   3    14174.98    14208.86   2054.13 o 
 -48   2   3    35126.17    36624.94   2018.18 o 
 -46   2   3     5352.15     6364.90    950.79 o 
 -44   2   3    36734.02    37481.21   2122.15 o 
 -42   2   3    10356.46     8212.74    883.57 o 
 -40   2   3     7293.80     7300.58    571.46 o 
 -38   2   3    24023.98    23821.06    818.29 o 
 -36   2   3    99958.84   100384.11   1624.75 o 
 -34   2   3    38533.60    37309.72    917.00 o 
 -32   2   3   111544.84   109182.48   1770.30 o 
 -30   2   3     4785.48     5492.16    411.33 o 
 -28   2   3     5061.16     5500.76    327.47 o 
 -26   2   3     7034.40     6849.18    291.24 o 
 -24   2   3    29951.09    30545.84    504.26 o 
 -22   2   3    55948.44    52653.91    692.79 o 
 -20   2   3    11891.77    11359.96    299.81 o 
 -18   2   3    14601.96    18446.59    442.99 o 
 -16   2   3    62322.26    62873.25    761.79 o 
 -14   2   3    66796.02    67602.55    779.72 o 
 -12   2   3   266364.59   281765.09   3141.09 o 
 -10   2   3    63046.75    59639.25    748.46 o 
  -8   2   3    96665.27    98042.91   1149.12 o 
  -6   2   3   216593.78   243163.34   2448.27 o 
  -4   2   3    35274.00    33866.80    475.92 o 
  -2   2   3     6329.48     6912.39    197.04 o 
   0   2   3      275.83      258.37     91.86 o 
   2   2   3    57525.51    58290.80    770.76 o 
   4   2   3   202739.38   206594.75   2434.31 o 
   6   2   3    51997.16    47616.87    703.30 o 
   8   2   3   162039.94   160512.05   2165.98 o 
  10   2   3   239714.98   242331.44   2354.09 o 
  12   2   3    44047.61    41934.59    566.82 o 
  14   2   3   243523.25   244130.88   2519.60 o 
  16   2   3     1290.11      855.47    153.55 o 
  18   2   3    48708.61    50498.00    692.16 o 
  20   2   3     4707.75     6148.40    242.09 o 
  22   2   3       48.23      123.71    140.89 o 
  24   2   3     2178.41     2152.41    214.77 o 
  26   2   3    35585.04    35873.57    620.31 o 
  28   2   3    14761.78    14119.05    459.74 o 
  30   2   3   446279.25   432501.97   5039.07 o 
  32   2   3     1105.88     3697.06    365.40 o 
  34   2   3   243713.70   242106.45   2923.16 o 
  36   2   3      768.78     1107.64    367.18 o 
  38   2   3    16369.51    16935.58    657.16 o 
  40   2   3    21420.79    20099.68    865.05 o 
  42   2   3     6040.67     5591.46   1167.66 o 
  44   2   3    48273.76    50021.97   2318.87 o 
  46   2   3      595.08     -177.86   1065.66 o 
  48   2   3     6422.31     4112.28   1227.98 o 
  50   2   3    11405.39    11886.05   1426.04 o 
  52   2   3     7908.87     7501.19   1335.61 o 
 -53   3   3    14381.38    14539.82   2379.23 o 
 -51   3   3      481.81     2006.88   1575.51 o 
 -49   3   3      801.14     -350.76    774.76 o 
 -47   3   3     5044.22     6351.67    900.50 o 
 -45   3   3    15199.00    14615.38   1119.22 o 
 -43   3   3       59.92     -340.13    483.40 o 
 -41   3   3      514.92      197.61    417.37 o 
 -39   3   3      106.25      -25.47    345.42 o 
 -37   3   3     9100.29     8352.68    558.79 o 
 -35   3   3     1502.28      916.70    383.98 o 
 -33   3   3    25506.29    24456.03    746.11 o 
 -31   3   3    67595.19    64230.00   1164.42 o 
 -29   3   3     4612.69     3435.57    420.59 o 
 -27   3   3   103482.98   102324.70   1357.51 o 
 -25   3   3     4900.38     4111.45    250.30 o 
 -23   3   3    39526.95    36752.94    637.03 o 
 -21   3   3     2368.26     2613.37    204.83 o 
 -19   3   3    55164.31    55674.79   1000.77 o 
 -17   3   3     2586.24     3254.19    207.90 o 
 -15   3   3    40092.73    34755.34    564.03 o 
 -13   3   3    33385.91    34747.21    579.11 o 
 -11   3   3    93593.39    93874.07   1154.77 o 
  -9   3   3    23535.54    27189.84    459.53 o 
  -7   3   3   182884.20   182305.33   1994.98 o 
  -5   3   3     1974.22     2492.09    141.88 o 
  -3   3   3   145658.16   151652.53   1621.72 o 
  -1   3   3    14069.63    14138.74    353.77 o 
   1   3   3     6694.67     7595.53    190.65 o 
   3   3   3    14049.47    14718.80    414.75 o 
   5   3   3      506.94      998.81    110.79 o 
   7   3   3     8531.58     8636.82    227.67 o 
   9   3   3    18296.38    22449.63    440.24 o 
  11   3   3     3914.59     3660.74    204.02 o 
  13   3   3    20077.77    19082.96    481.10 o 
  15   3   3    78942.17    80502.29   1084.70 o 
  17   3   3    18690.97    20598.46    385.68 o 
  19   3   3   147223.09   149351.28   1599.82 o 
  21   3   3    57273.51    58243.37    792.79 o 
  23   3   3    78913.73    78817.59   1009.90 o 
  25   3   3    58197.44    57213.34    871.57 o 
  27   3   3     1501.25     1683.42    279.22 o 
  29   3   3      261.77      295.03    255.39 o 
  31   3   3     2802.08     2427.00    327.41 o 
  33   3   3     5723.12     6104.10    447.09 o 
  35   3   3    51201.06    47695.27   1079.66 o 
  37   3   3       16.00     -428.27    326.36 o 
  39   3   3    43817.02    40456.05   1233.48 o 
  41   3   3    21386.76    21320.09    894.93 o 
  43   3   3     8339.08     7720.11    726.74 o 
  45   3   3     7408.31     5889.77   1150.39 o 
  47   3   3     1171.39     -848.57    975.99 o 
  49   3   3      321.73     -955.51    977.47 o 
  51   3   3     2650.85     2265.13   1469.14 o 
  53   3   3     4220.14     3556.57   1142.17 o 
 -52   4   3     7126.03    11870.15   2259.49 o 
 -50   4   3      154.70      353.46   1158.56 o 
 -48   4   3     5205.93     5307.79   1339.37 o 
 -46   4   3    16044.60    14723.72   1699.42 o 
 -44   4   3     6627.28     7544.38    784.12 o 
 -42   4   3    41051.32    40934.11   1371.42 o 
 -40   4   3     1525.47     2362.43    533.60 o 
 -38   4   3    13284.78    11183.42    698.23 o 
 -36   4   3    31569.90    32991.65   1028.63 o 
 -34   4   3       13.31      382.08    381.80 o 
 -32   4   3    98351.01    99014.28   1755.77 o 
 -30   4   3    27931.52    33389.81    840.87 o 
 -28   4   3    69460.72    64623.95   1165.55 o 
 -26   4   3    41846.54    41731.04    834.59 o 
 -24   4   3     4794.58     5226.04    347.24 o 
 -22   4   3    62357.77    58498.30    937.29 o 
 -20   4   3     8425.44     9647.50    393.48 o 
 -18   4   3    17413.11    16413.01    425.65 o 
 -16   4   3    16566.46    15718.99    401.95 o 
 -14   4   3    10733.16     9931.58    326.89 o 
 -12   4   3    99022.25    88602.63   1151.72 o 
 -10   4   3     1329.52     1602.06    148.10 o 
  -8   4   3    16475.22    14120.04    288.76 o 
  -6   4   3   172442.36   179697.70   1820.60 o 
  -4   4   3    17873.27    18092.32    289.71 o 
  -2   4   3   214339.84   225917.63   2903.94 o 
   0   4   3     8837.33     9024.95    262.15 o 
   2   4   3      126.10       60.21    106.49 o 
   4   4   3    86573.77    90019.63    953.24 o 
   6   4   3   385427.34   405176.25   3907.29 o 
   8   4   3   139723.50   152072.19   1587.54 o 
  10   4   3   232629.27   232629.16   2516.35 o 
  12   4   3     2455.18     2549.75    186.86 o 
  14   4   3    98138.98    98453.02   1306.18 o 
  16   4   3    78315.32    83120.16   1083.22 o 
  18   4   3    44750.42    43519.52    736.97 o 
  20   4   3    21058.56    20533.31    507.32 o 
  22   4   3    95227.33    94654.35   1344.48 o 
  24   4   3    17682.47    18187.86    531.28 o 
  26   4   3   115837.27   115258.11   1627.44 o 
  28   4   3    21567.42    22898.03    684.83 o 
  30   4   3   137675.08   137735.86   1942.90 o 
  32   4   3     1722.04     2104.63    381.38 o 
  34   4   3   162095.69   162501.56   2664.24 o 
  36   4   3    44756.05    43341.48   1172.65 o 
  38   4   3   100266.75   104261.78   2190.95 o 
  40   4   3    27469.27    26452.93   1174.83 o 
  42   4   3     9889.19    10491.25    813.79 o 
  44   4   3     7081.41     3333.32   1241.49 o 
  46   4   3     2015.99     1427.30    841.17 o 
  48   4   3        3.35     2020.64   1821.07 o 
  50   4   3      139.59      792.88   1964.35 o 
  52   4   3      566.24     1333.75   1999.10 o 
 -51   5   3     5270.68     3478.20   1821.91 o 
 -49   5   3    51564.41    57111.82   2034.98 o 
 -47   5   3     6441.01     6771.65    804.66 o 
 -45   5   3    12377.70    11156.63    899.56 o 
 -43   5   3     1089.91      933.80    629.50 o 
 -41   5   3     1161.37      724.42    601.72 o 
 -39   5   3     5862.85     4668.85    768.65 o 
 -37   5   3      370.00     -282.72    522.07 o 
 -35   5   3       59.65       15.74    361.32 o 
 -33   5   3    34435.14    35067.98    964.69 o 
 -31   5   3    36257.15    35587.37    897.21 o 
 -29   5   3    99509.45   100478.41   1590.47 o 
 -27   5   3   162756.80   156563.42   2147.00 o 
 -25   5   3    31298.76    28772.44    697.22 o 
 -23   5   3    35142.66    33041.15    710.93 o 
 -21   5   3      418.14      450.28    230.42 o 
 -19   5   3    22740.13    22744.98    548.86 o 
 -17   5   3      866.49      654.28    188.84 o 
 -15   5   3    23729.29    25135.55    490.19 o 
 -13   5   3    20376.57    20649.01    480.16 o 
 -11   5   3    89602.54    89265.05   1106.45 o 
  -9   5   3     5639.46     8180.82    238.34 o 
  -7   5   3   432705.06   436111.22   4524.53 o 
  -5   5   3     5086.27     7250.04    374.81 o 
  -3   5   3   180426.80   185360.59   2447.09 o 
  -1   5   3     9280.21    10310.20    291.63 o 
   1   5   3    11260.25    11825.63    305.57 o 
   3   5   3    47523.42    50228.12    804.67 o 
   5   5   3     6683.75     5757.32    183.14 o 
   7   5   3     9559.62    11283.06    306.76 o 
   9   5   3    12856.96    11211.07    270.34 o 
  11   5   3    23587.57    24894.55    385.17 o 
  13   5   3    28384.39    25983.95    490.30 o 
  15   5   3    16828.28    15150.29    411.30 o 
  17   5   3   145891.39   146458.56   1949.82 o 
  19   5   3      850.85      561.60    212.96 o 
  21   5   3    36959.00    38870.50    863.01 o 
  23   5   3    55695.79    54931.22    946.61 o 
  25   5   3     5148.72     6697.29    385.85 o 
  27   5   3    29867.99    30158.08    736.94 o 
  29   5   3    19951.32    20125.26    736.41 o 
  31   5   3     3529.78     3429.81    509.90 o 
  33   5   3     8596.67     8958.88    630.63 o 
  35   5   3       45.90     -205.89    464.85 o 
  37   5   3    11799.38    12115.55    813.10 o 
  39   5   3     2966.86     3077.12    633.83 o 
  41   5   3    20335.96    19663.08   1012.06 o 
  43   5   3      724.88     -102.52    574.32 o 
  45   5   3     1516.08     1459.24    627.94 o 
  47   5   3    18817.80    21857.08   1118.00 o 
  49   5   3     5005.16     5607.24   2164.60 o 
  51   5   3    29843.89    29800.96   3155.05 o 
 -50   6   3     3424.52     4069.05   1157.60 o 
 -48   6   3     3871.42     3245.25    782.78 o 
 -46   6   3     2095.78     1753.61    696.32 o 
 -44   6   3     1026.74      934.17    620.85 o 
 -42   6   3      706.20     -988.42    808.19 o 
 -40   6   3    19886.76    19224.88   1119.24 o 
 -38   6   3     9291.92     7893.94    994.18 o 
 -36   6   3      251.04       30.74    694.30 o 
 -34   6   3    12914.27    12848.84    757.71 o 
 -32   6   3       52.19      965.80    434.40 o 
 -30   6   3   114602.29   120664.48   2283.85 o 
 -28   6   3    28736.01    29784.68    927.82 o 
 -26   6   3   191726.56   195454.11   2963.01 o 
 -24   6   3   157642.94   149535.47   2357.34 o 
 -22   6   3      271.82      590.38    289.62 o 
 -20   6   3    45122.94    43915.23    950.96 o 
 -18   6   3       15.68       27.56    217.22 o 
 -16   6   3    12883.95    13838.42    420.52 o 
 -14   6   3   178611.31   181020.09   2638.24 o 
 -12   6   3      439.84      625.23    143.09 o 
 -10   6   3   442964.44   459891.22   5477.86 o 
  -8   6   3   142334.27   146138.28   1635.09 o 
  -6   6   3   113799.19   120627.70   2093.55 o 
  -4   6   3   266025.84   282744.69   3220.72 o 
  -2   6   3    14609.54    18242.52    516.95 o 
   0   6   3     6074.82     6572.48    233.42 o 
   2   6   3    11455.60    11696.89    327.69 o 
   4   6   3    82387.04    85987.41   1271.03 o 
   6   6   3    21136.04    23330.31    367.61 o 
   8   6   3     6393.99     6686.44    203.56 o 
  10   6   3      307.45      547.94    123.02 o 
  12   6   3    34124.39    37456.79    541.18 o 
  14   6   3    46933.37    48750.01    782.57 o 
  16   6   3    14295.01    17365.69    443.74 o 
  18   6   3    51408.55    49483.88   1126.22 o 
  20   6   3      106.05      374.29    292.28 o 
  22   6   3    87414.86    90470.96   1691.76 o 
  24   6   3      187.62      127.52    321.99 o 
  26   6   3    36681.72    36696.18   1023.72 o 
  28   6   3      682.81     -226.82    713.36 o 
  30   6   3    19203.72    19833.87   1358.18 o 
  32   6   3     5393.58     5074.69    734.82 o 
  34   6   3    33971.84    35666.79   1525.69 o 
  36   6   3    23825.04    24380.24   1316.72 o 
  38   6   3    18730.92    17288.94   1188.57 o 
  40   6   3    26426.98    27657.41   1490.03 o 
  42   6   3    32520.04    34859.53   1670.62 o 
  44   6   3       47.72     -575.06    700.80 o 
  46   6   3     3688.04     3476.53    924.56 o 
  48   6   3     7744.50     8569.63    896.78 o 
 -47   7   3       15.34      232.56    742.53 o 
 -45   7   3    10043.29    10169.70   1031.28 o 
 -43   7   3     9249.38     9096.80    957.35 o 
 -41   7   3     8228.36     6568.64    854.83 o 
 -39   7   3      378.53      214.43    644.10 o 
 -37   7   3     2209.86     2541.71    674.58 o 
 -35   7   3    43777.60    42714.27   1492.27 o 
 -33   7   3    13741.19    14443.76    795.28 o 
 -31   7   3    12520.94    12573.83    734.17 o 
 -29   7   3     4881.74     3653.98    503.57 o 
 -27   7   3     4891.53     7222.37    654.61 o 
 -25   7   3    89464.47    86298.39   1635.43 o 
 -23   7   3    42913.36    46874.21   1099.87 o 
 -21   7   3   147714.11   146325.39   2287.82 o 
 -19   7   3      232.76      780.62    302.26 o 
 -17   7   3     4305.26     5561.19    517.34 o 
 -15   7   3      129.32     -179.57    187.84 o 
 -13   7   3   241256.97   252453.59   2600.07 o 
 -11   7   3     8672.53    10849.44    324.76 o 
  -9   7   3   112826.88   120752.31   1436.52 o 
  -7   7   3      355.63      585.13    154.26 o 
  -5   7   3    31315.49    32714.79    567.45 o 
  -3   7   3    42704.73    39570.49    650.32 o 
  -1   7   3    98082.79    98813.07   1283.81 o 
   1   7   3   102229.93   109147.49   1568.89 o 
   3   7   3     9651.23     9953.79    354.59 o 
   5   7   3       87.79      314.80    121.55 o 
   7   7   3    88461.13    91357.22   1052.46 o 
   9   7   3      668.96      934.45    140.59 o 
  11   7   3    31488.62    30126.02    470.44 o 
  13   7   3    12198.19    12418.41    340.82 o 
  15   7   3      274.15      476.58    183.04 o 
  17   7   3   170310.69   170285.67   2443.79 o 
  19   7   3    37291.23    41361.50    999.03 o 
  21   7   3    67342.90    66625.60   1378.38 o 
  23   7   3    57086.92    56530.91   1493.74 o 
  25   7   3    11729.11    15108.07    812.43 o 
  27   7   3    32740.05    33461.41   1513.72 o 
  29   7   3     4254.25     4822.50   1637.02 o 
  31   7   3     6680.19     7968.32    991.57 o 
  33   7   3      656.05      630.20    599.53 o 
  35   7   3       28.60     -222.84    633.04 o 
  37   7   3      189.09     -581.16    605.53 o 
  39   7   3     2930.03     2709.64    786.14 o 
  41   7   3     2717.45     1783.47    791.35 o 
  43   7   3    24222.15    23479.61   2095.08 o 
  45   7   3    19295.82    18780.29   1619.26 o 
  47   7   3     7281.07     5610.85   1029.68 o 
 -46   8   3     1157.92     -317.01    866.13 o 
 -44   8   3     2617.25     3690.32    861.30 o 
 -42   8   3    17395.24    17309.21   1172.79 o 
 -40   8   3     3747.48     3499.32    779.67 o 
 -38   8   3    93635.46    94612.89   3079.07 o 
 -36   8   3     1870.32     1868.66    654.02 o 
 -34   8   3    70300.73    69551.03   2163.81 o 
 -32   8   3     2850.37     2044.12    769.62 o 
 -30   8   3     2340.31     2423.34    530.71 o 
 -28   8   3      816.08      485.08    423.97 o 
 -26   8   3    21081.83    21357.77   1144.06 o 
 -24   8   3    23944.79    23728.02    873.04 o 
 -22   8   3    76499.78    72210.87   1420.67 o 
 -20   8   3    27076.78    30797.01    964.64 o 
 -18   8   3   225038.98   222800.20   3190.11 o 
 -16   8   3    48082.64    49981.46   1044.29 o 
 -14   8   3    81693.38    77667.09   1219.77 o 
 -12   8   3     3256.70     2936.49    303.62 o 
 -10   8   3    18752.07    18552.91    432.90 o 
  -8   8   3    28928.25    27791.70    547.04 o 
  -6   8   3    30523.56    32454.69    624.47 o 
  -4   8   3     4190.21     4695.88    260.11 o 
  -2   8   3    51966.05    56553.87   1252.26 o 
   0   8   3    91271.03    93531.79   1893.23 o 
   2   8   3    18801.67    18955.07    636.60 o 
   4   8   3   117211.58   113165.26   1870.23 o 
   6   8   3     3434.06     2675.62    266.62 o 
   8   8   3      364.26      601.66    151.18 o 
  10   8   3    59639.11    56866.58    822.01 o 
  12   8   3    20324.79    20291.47    438.56 o 
  14   8   3    22751.65    23743.32    594.36 o 
  16   8   3      219.45      596.42    296.00 o 
  18   8   3      929.11     1193.60    348.80 o 
  20   8   3     2755.65     2589.38    471.00 o 
  22   8   3    71166.17    70906.62   1888.24 o 
  24   8   3     3155.78     2763.85    632.47 o 
  26   8   3    15152.50    15133.21   1065.82 o 
  28   8   3     1793.36      702.77    748.63 o 
  30   8   3     5725.40     5450.06    935.83 o 
  32   8   3     6060.20     5359.06    784.84 o 
  34   8   3     4097.54     3542.64    763.71 o 
  36   8   3      439.53      223.78    641.98 o 
  38   8   3    12192.94    10603.19   1430.32 o 
  40   8   3    19946.47    19294.42   1489.05 o 
  42   8   3     4343.08     3579.06   1235.05 o 
  44   8   3     6756.10     5746.67   1000.32 o 
  46   8   3      340.32     1724.83    923.47 o 
 -43   9   3     1305.19     2320.76    817.49 o 
 -41   9   3      145.04      271.32    790.26 o 
 -39   9   3      461.89     -285.54    742.91 o 
 -37   9   3     6753.51     6692.55    835.65 o 
 -35   9   3    10399.94    10292.95    888.34 o 
 -33   9   3      525.10      738.53    580.13 o 
 -31   9   3    20753.30    21923.24   1073.76 o 
 -29   9   3    11117.14    10491.76   1094.26 o 
 -27   9   3    15213.42    13972.85    822.36 o 
 -25   9   3     3035.49     2628.09    475.01 o 
 -23   9   3    26532.39    29326.38    955.77 o 
 -21   9   3    16352.17    15904.75    867.54 o 
 -19   9   3    54863.06    58276.16   1217.37 o 
 -17   9   3      227.15      954.06    339.68 o 
 -15   9   3    64618.11    67311.63   1358.35 o 
 -13   9   3     5632.60     7487.14    416.04 o 
 -11   9   3     2386.16     3308.34    276.04 o 
  -9   9   3    41109.27    43282.61    678.55 o 
  -7   9   3     2706.22     3351.39    282.92 o 
  -5   9   3    29309.67    29313.00    656.52 o 
  -3   9   3    33388.97    32281.52    973.36 o 
  -1   9   3       20.04     -135.03    215.87 o 
   1   9   3     3619.93     5855.55    374.10 o 
   3   9   3     1211.26     1796.49    248.92 o 
   5   9   3    14554.75    15556.09    622.75 o 
   7   9   3     7988.32     7318.64    328.29 o 
   9   9   3    13996.78    15273.32    364.07 o 
  11   9   3    50253.74    51606.77    872.12 o 
  13   9   3    15686.65    15588.70    601.96 o 
  15   9   3      495.97      356.53    351.25 o 
  17   9   3     4440.04     4087.12    525.92 o 
  19   9   3    92418.54    93793.73   2190.20 o 
  21   9   3    35761.05    37131.13   1299.10 o 
  23   9   3    26701.26    29052.34   1211.13 o 
  25   9   3    61279.75    64467.79   1866.75 o 
  27   9   3     1544.62     1060.15    721.53 o 
  29   9   3     1670.74      557.72    747.62 o 
  31   9   3      508.31     -286.65    690.47 o 
  33   9   3    13921.47    13686.74   1024.01 o 
  35   9   3    20470.64    20315.41   1392.65 o 
  37   9   3      336.61      434.33    709.32 o 
  39   9   3    31280.28    32769.91   1742.24 o 
  41   9   3     6737.06     4330.74    925.39 o 
  43   9   3     1128.47      554.07    771.80 o 
 -40  10   3     2487.79     2744.08    789.61 o 
 -38  10   3    33561.35    34191.68   1646.02 o 
 -36  10   3      956.10      738.43    613.26 o 
 -34  10   3      474.57      755.65    604.88 o 
 -32  10   3    18239.80    17424.17   1005.28 o 
 -30  10   3    11464.39    11382.28   1608.68 o 
 -28  10   3     8789.07     9190.26    759.97 o 
 -26  10   3      923.70      272.95    708.32 o 
 -24  10   3    18419.50    17587.12    889.77 o 
 -22  10   3    24866.79    22166.88    863.01 o 
 -20  10   3    66637.76    66927.73   1680.73 o 
 -18  10   3    48421.88    46550.40   1147.87 o 
 -16  10   3    37538.80    38394.84   1245.44 o 
 -14  10   3    38261.68    38467.45    909.88 o 
 -12  10   3      110.03      425.00    264.19 o 
 -10  10   3     7894.16     7889.96    519.14 o 
  -8  10   3     4398.02     3791.97    550.26 o 
  -6  10   3    16837.21    18480.56    539.57 o 
  -4  10   3       52.84       44.56    311.05 o 
  -2  10   3     3783.14     4386.79    363.50 o 
   0  10   3    22755.59    24247.65    738.45 o 
   2  10   3    33060.60    34458.98    817.92 o 
   4  10   3    86368.56    85854.29   1904.97 o 
   6  10   3    20028.64    22702.55    670.03 o 
   8  10   3    54584.00    57227.29    909.86 o 
  10  10   3     1266.55     1137.39    244.64 o 
  12  10   3      480.50      741.59    317.85 o 
  14  10   3    19270.16    18902.33    764.54 o 
  16  10   3    40266.61    41693.30   1160.32 o 
  18  10   3      918.79     1047.57    424.61 o 
  20  10   3     1266.96     2235.76    631.07 o 
  22  10   3     1303.56      581.58   1180.45 o 
  24  10   3    90552.80    89231.13   2268.39 o 
  26  10   3      207.41      552.81    686.64 o 
  28  10   3    70248.30    72682.60   6843.83 o 
  30  10   3    12102.04    12308.29   1813.16 o 
  32  10   3     3299.31     1524.08    694.90 o 
  34  10   3      514.46     1240.47    621.64 o 
  36  10   3    45878.36    47308.99   1677.32 o 
  38  10   3    16202.18    16141.87   1122.95 o 
  40  10   3    20071.48    21144.59   1263.84 o 
 -37  11   3    10793.90    11892.36    980.67 o 
 -35  11   3    10471.42     9593.20    908.25 o 
 -33  11   3     2245.58     2383.71    661.15 o 
 -31  11   3    13129.39    14225.53    923.58 o 
 -29  11   3    10125.52    10087.07    790.00 o 
 -27  11   3    30654.37    31090.81   1579.01 o 
 -25  11   3    26304.96    27918.98   1121.98 o 
 -23  11   3    42028.96    41746.93   1315.51 o 
 -21  11   3    25259.66    25588.63   1010.08 o 
 -19  11   3    21141.49    19598.46    868.04 o 
 -17  11   3     1069.40      626.69    367.12 o 
 -15  11   3    51220.31    50767.74   1471.17 o 
 -13  11   3     5743.63     5866.50    447.02 o 
 -11  11   3   120482.00   119334.03   2004.48 o 
  -9  11   3     2279.39     2669.11    363.92 o 
  -7  11   3    67658.48    67623.02   1807.68 o 
  -5  11   3     7241.20     6151.97    587.17 o 
  -3  11   3     3519.99     3372.54    470.98 o 
  -1  11   3    79886.01    76207.78   1884.88 o 
   1  11   3       68.16     1455.07    737.43 o 
   3  11   3    67152.18    63083.85   3286.50 o 
   5  11   3     4275.94     5471.15    583.35 o 
   7  11   3      987.09      629.90    487.12 o 
   9  11   3      607.23      318.54    290.14 o 
  11  11   3    37032.61    38308.76   1002.90 o 
  13  11   3    18539.72    19237.86    764.42 o 
  15  11   3     4102.99     3613.36    475.41 o 
  17  11   3     7684.71     6530.67    587.51 o 
  19  11   3    14795.82    15863.08    827.13 o 
  21  11   3    14296.02    13227.30    793.75 o 
  23  11   3     3831.38     5767.09   1057.63 o 
  25  11   3    12782.83    12439.33    979.62 o 
  27  11   3    27618.17    30144.23   1448.63 o 
  29  11   3    14247.37    14683.88   1087.17 o 
  31  11   3    24082.68    26517.71   1226.20 o 
  33  11   3    35498.90    34712.79   1425.41 o 
  35  11   3     1206.21     2437.56    721.52 o 
 -32  12   3      130.73      -86.48    592.26 o 
 -30  12   3     2698.30     1538.71    692.41 o 
 -28  12   3       30.07     -413.02    502.24 o 
 -26  12   3     9373.61     8067.30    736.12 o 
 -24  12   3     2082.81     1683.14    783.57 o 
 -22  12   3     2407.93     1801.25    636.61 o 
 -20  12   3        2.74      144.28    541.51 o 
 -18  12   3     1029.43     -138.46    417.58 o 
 -16  12   3     6452.82     5438.05    543.14 o 
 -14  12   3    30915.14    27193.86    924.36 o 
 -12  12   3       89.65     -486.91    342.30 o 
 -10  12   3    48012.16    43083.08   1050.87 o 
  -8  12   3     5174.96     5119.67    676.77 o 
  -6  12   3     4027.33     5699.64    659.13 o 
  -4  12   3     4519.40     5945.25    653.40 o 
  -2  12   3      971.95     1359.77   1264.49 o 
   0  12   3    58107.81    59973.47   1789.77 o 
   2  12   3    16447.70    17010.10   1801.38 o 
   4  12   3    71869.31    66161.38   2065.68 o 
   6  12   3    19176.23    21931.39   1006.73 o 
   8  12   3     9405.27     9662.29    628.83 o 
  10  12   3      945.19      995.90    445.56 o 
  12  12   3     1907.25     1878.81    420.54 o 
  14  12   3    10351.65     9826.37    620.53 o 
  16  12   3    22562.28    21411.82    904.08 o 
  18  12   3     2365.60     1085.16    478.46 o 
  20  12   3     4486.30     4483.33    689.60 o 
  22  12   3    10596.43    11202.47    896.39 o 
  24  12   3     2711.55     3213.70    788.40 o 
  26  12   3      384.85     -201.49    626.64 o 
  28  12   3      219.12     -217.33    700.71 o 
  30  12   3     5656.53     5389.93    795.99 o 
  32  12   3     1661.53     1529.10    657.50 o 
 -27  13   3    10380.94     9126.29    796.34 o 
 -25  13   3    22938.19    21962.84   1044.96 o 
 -23  13   3     2035.12     3631.43    580.28 o 
 -21  13   3    37556.05    38719.78   1257.45 o 
 -19  13   3     8079.79     7304.05    633.36 o 
 -17  13   3       70.10      -12.86    498.78 o 
 -15  13   3    20701.61    20591.86   1313.35 o 
 -13  13   3    30321.20    29433.26    932.23 o 
 -11  13   3      584.35      161.29    334.12 o 
  -9  13   3     6191.71     5696.37    730.96 o 
  -7  13   3     4581.11     3843.93    653.08 o 
  -5  13   3    23632.64    25455.86   1213.94 o 
  -3  13   3    40012.42    39708.86   1524.55 o 
  -1  13   3    28187.68    28343.70   2947.08 o 
   1  13   3    32820.57    36017.21   2896.49 o 
   3  13   3     2035.50     1169.21    345.25 o 
   5  13   3       70.10     -555.31    515.48 o 
   7  13   3    19874.17    19996.90   1881.12 o 
   9  13   3    12864.79    14449.09    677.43 o 
  11  13   3     9117.42     9833.84    565.61 o 
  13  13   3       66.76     -202.10    415.03 o 
  15  13   3     1040.07      494.70    463.14 o 
  17  13   3     9031.05     8388.28    779.40 o 
  19  13   3       99.92      284.66    570.96 o 
  21  13   3     4105.70     2758.35    679.75 o 
  23  13   3      651.01      -78.10    732.71 o 
  25  13   3     3594.59     2417.30    747.60 o 
  27  13   3      185.73      -10.17    678.26 o 
 -18  14   3    91668.98    93110.41   2038.44 o 
 -16  14   3    25872.11    25885.91   1060.76 o 
 -14  14   3    18068.35    16700.95    777.92 o 
 -12  14   3       12.96      444.23    373.66 o 
 -10  14   3      117.44     -161.00    391.98 o 
  -8  14   3    27423.72    27057.41   1342.24 o 
  -6  14   3     1121.55     1465.16    589.52 o 
  -4  14   3    27772.91    32428.69   2913.22 o 
  -2  14   3    30219.45    30087.24   2873.35 o 
   0  14   3      196.43     -370.73   1114.65 o 
   4  14   3    15808.65    13659.17   1195.95 o 
   6  14   3     1867.83     2738.71    662.56 o 
   8  14   3     2732.97     2306.34    695.78 o 
  10  14   3     2048.91     2861.82    550.21 o 
  12  14   3    28384.41    32066.04   1194.93 o 
  14  14   3     1603.39     2099.89    577.59 o 
  16  14   3    16061.94    19220.37   1690.16 o 
  18  14   3      397.60      604.26    594.64 o 
 -54   0   4     5217.47     6570.95   1920.85 o 
 -52   0   4    35455.98    36020.21   2973.61 o 
 -50   0   4     1211.53     2823.23   1685.51 o 
 -48   0   4    39133.39    38863.11   2959.49 o 
 -46   0   4      223.41     1691.47   1462.13 o 
 -44   0   4     3053.52     2128.64   1442.77 o 
 -42   0   4    86110.44    84014.09   4151.00 o 
 -40   0   4    94380.91    98012.60   4557.02 o 
 -38   0   4   219698.23   223356.73   5943.09 o 
 -36   0   4    16165.78    19702.46    880.55 o 
 -34   0   4   130882.26   134180.02   2262.17 o 
 -32   0   4      657.35      482.81    351.56 o 
 -30   0   4     3012.10     3811.12    417.69 o 
 -28   0   4      119.20       58.12    282.38 o 
 -26   0   4    12890.63    11802.13    487.06 o 
 -24   0   4    55467.82    62830.33   1095.72 o 
 -22   0   4   363480.44   354403.28   4369.02 o 
 -20   0   4    32783.15    36196.01    738.83 o 
 -18   0   4   510040.06   484701.97   6313.60 o 
 -16   0   4   177391.28   185395.61   2598.92 o 
 -14   0   4    54176.72    46996.51   1013.14 o 
 -12   0   4   296473.53   297711.84   3579.05 o 
 -10   0   4    10339.73    13368.31    363.93 o 
  -8   0   4      174.65      610.19    157.53 o 
  -6   0   4    24863.03    30439.95    523.90 o 
  -4   0   4   123176.41   125425.74   2071.35 o 
  -2   0   4    15836.55    13133.64    503.64 o 
   0   0   4    88555.30    82715.16   1388.18 o 
   2   0   4   108202.18   107906.45   3258.63 o 
   4   0   4    13183.29    17276.39    482.07 o 
   6   0   4   492470.66   487699.13   6624.17 o 
   8   0   4   114910.88   113987.39   1562.28 o 
  10   0   4   530889.25   537921.81   5804.74 o 
  12   0   4   651440.31   687964.81   7386.51 o 
  14   0   4   106738.93   114673.76   1538.12 o 
  16   0   4   479304.94   484409.09   5731.02 o 
  18   0   4   579777.31   599678.19   7066.95 o 
  20   0   4    88159.55    82265.07   1262.61 o 
  22   0   4    12008.09    13927.87    532.82 o 
  24   0   4    75257.75    72729.42   1210.11 o 
  26   0   4   294902.47   284037.34   3640.36 o 
  28   0   4   353691.09   367985.47   4626.92 o 
  30   0   4   294563.94   296158.94   4143.43 o 
  32   0   4   186824.72   185730.48   2838.77 o 
  34   0   4     9929.79     8722.44    631.00 o 
  36   0   4     3332.05     2816.09    788.73 o 
  38   0   4    20398.59    20902.78   1380.88 o 
  40   0   4    33982.06    34062.78   1819.37 o 
  42   0   4      416.07      416.97   1476.34 o 
  44   0   4        4.81    -2088.90   1436.48 o 
  46   0   4    11069.21     6788.99   1887.37 o 
  48   0   4    33698.78    37676.96   3078.97 o 
  50   0   4     4378.49     3894.14   1710.42 o 
  52   0   4    11292.58    11568.43   2128.52 o 
  54   0   4      258.66     -306.12   1658.82 o 
 -53   1   4     7245.09     6494.84   1292.22 o 
 -51   1   4    24598.44    22439.53   2179.95 o 
 -49   1   4     7355.67     5637.79   1236.91 o 
 -47   1   4      470.16     -353.07   1048.77 o 
 -45   1   4     3453.50     2848.80   1137.10 o 
 -43   1   4    14760.96    14589.36   1384.53 o 
 -41   1   4     7452.19     7019.69    912.97 o 
 -39   1   4      549.62     -191.61    519.97 o 
 -37   1   4    22759.39    24624.37    778.81 o 
 -35   1   4   106774.87   102445.39   1636.34 o 
 -33   1   4      186.74     1690.70    323.26 o 
 -31   1   4    96644.66    94889.23   1262.17 o 
 -29   1   4       29.24     -385.18    214.24 o 
 -27   1   4       81.36      169.43    205.70 o 
 -25   1   4    43791.56    41531.61    675.05 o 
 -23   1   4    31559.89    32566.10    517.06 o 
 -21   1   4   120510.66   127287.43   1311.29 o 
 -19   1   4    22822.39    26719.51    453.21 o 
 -17   1   4     8638.26     9272.29    258.06 o 
 -15   1   4    20016.07    19695.88    426.70 o 
 -13   1   4      671.14      971.21    129.32 o 
 -11   1   4   107418.47   108740.20   1061.19 o 
  -9   1   4     9615.46    12618.89    285.33 o 
  -7   1   4   134390.78   130744.37   1332.99 o 
  -5   1   4   120528.21   120547.97   1221.51 o 
  -3   1   4    23305.27    23846.33    340.57 o 
  -1   1   4    24336.49    23827.99    341.81 o 
   1   1   4        3.22     -202.43    101.21 o 
   3   1   4    69415.88    71508.20    873.97 o 
   5   1   4     3233.23     4895.26    185.45 o 
   7   1   4       87.28      303.90     71.48 o 
   9   1   4   135038.44   138249.92   1391.87 o 
  11   1   4    13778.89    14885.04    291.56 o 
  13   1   4   445903.41   461967.88   3815.61 o 
  15   1   4   126419.62   134394.73   1288.81 o 
  17   1   4   118272.09   115753.57   1122.72 o 
  19   1   4      812.62     1224.51    158.36 o 
  21   1   4     9695.15     9316.49    294.77 o 
  23   1   4    96376.46    95467.48   1110.65 o 
  25   1   4        7.48       49.90    175.66 o 
  27   1   4    55674.97    51498.49    786.78 o 
  29   1   4    74621.68    74982.41   1010.42 o 
  31   1   4    11170.90    12613.61    451.10 o 
  33   1   4    50339.88    51117.99    972.75 o 
  35   1   4    47604.45    48687.62    967.50 o 
  37   1   4      496.81      787.73    364.85 o 
  39   1   4     2113.94     2505.78    734.06 o 
  41   1   4      987.85      949.38    753.31 o 
  43   1   4    51346.86    49808.68   1902.84 o 
  45   1   4    21833.11    20702.71   1662.72 o 
  47   1   4     5941.62     4071.77   1248.31 o 
  49   1   4     9002.67    11061.56   1807.60 o 
  51   1   4      266.98      317.24   1159.81 o 
  53   1   4       82.12    -1327.35   1145.11 o 
 -54   2   4    15281.79    16425.20   1536.86 o 
 -52   2   4        8.32    -1109.17   1085.06 o 
 -50   2   4      467.75    -1724.93    997.27 o 
 -48   2   4      738.97      -80.78   1188.73 o 
 -46   2   4    55274.41    55335.16   2313.60 o 
 -44   2   4      727.41     1802.97    804.37 o 
 -42   2   4    52615.91    51557.70   1458.84 o 
 -40   2   4     5215.36     5950.21    627.78 o 
 -38   2   4     1145.68      596.35    425.27 o 
 -36   2   4    31392.91    31712.71    858.73 o 
 -34   2   4    40922.22    39091.76    931.41 o 
 -32   2   4    60438.23    61550.98   1230.49 o 
 -30   2   4   122691.96   122250.46   1738.23 o 
 -28   2   4     1962.06     2372.42    274.18 o 
 -26   2   4    62479.75    59768.66    795.26 o 
 -24   2   4     5875.11     5371.76    256.73 o 
 -22   2   4    43648.72    41734.89    606.25 o 
 -20   2   4    48020.87    49118.33    758.89 o 
 -18   2   4    74564.60    65145.65    796.30 o 
 -16   2   4   309389.06   321776.97   3279.69 o 
 -14   2   4   233595.72   228173.13   2289.86 o 
 -12   2   4        7.33      787.90    142.40 o 
 -10   2   4   239357.61   238835.78   2462.89 o 
  -8   2   4    18275.33    19631.02    363.83 o 
  -6   2   4    18268.39    18072.50    351.32 o 
  -4   2   4     2151.77     1400.28    135.82 o 
  -2   2   4   127911.91   127147.92   1418.23 o 
   0   2   4    93733.30    90176.59   1029.07 o 
   2   2   4     9307.95     9813.63    275.96 o 
   4   2   4     1510.27      956.83    140.67 o 
   6   2   4   242235.31   250542.22   2951.55 o 
   8   2   4    98186.01    98899.85   1230.05 o 
  10   2   4      271.32      172.89    131.35 o 
  12   2   4     8107.41     7847.55    208.54 o 
  14   2   4       74.33      350.44    116.73 o 
  16   2   4    65206.07    59267.15    724.42 o 
  18   2   4     1026.91     1742.39    170.70 o 
  20   2   4   239267.77   230386.69   2244.93 o 
  22   2   4     2548.63     1935.31    180.66 o 
  24   2   4   436152.78   432280.41   3855.05 o 
  26   2   4     1235.38     1232.98    206.38 o 
  28   2   4   164148.66   162325.02   2027.03 o 
  30   2   4    25330.66    24182.91    792.62 o 
  32   2   4      950.37     1332.74    298.57 o 
  34   2   4    28707.14    29244.92    817.20 o 
  36   2   4     1418.91     1685.28    376.18 o 
  38   2   4    11931.38    11395.02    638.55 o 
  40   2   4    17950.98    15632.89    731.50 o 
  42   2   4     7661.64     6475.79   1217.99 o 
  44   2   4     3750.77     1785.04   1124.86 o 
  46   2   4     5590.79     8358.73   1268.16 o 
  48   2   4      423.13    -2063.65   1031.82 o 
  50   2   4     2648.17      833.08   1746.20 o 
  52   2   4      200.50     -393.96   1159.87 o 
 -53   3   4     3905.31      364.62   1819.42 o 
 -51   3   4     2893.71     3228.66   1021.76 o 
 -49   3   4     4748.84     2782.22   1974.80 o 
 -47   3   4      757.73     1376.86    799.91 o 
 -45   3   4     1360.24     -775.60   1225.15 o 
 -43   3   4     3686.39     2732.20    560.39 o 
 -41   3   4    10115.82     9142.97   1037.94 o 
 -39   3   4     5395.12     5469.49    614.83 o 
 -37   3   4    14375.56    13307.69    647.61 o 
 -35   3   4    80638.84    82790.05   1419.10 o 
 -33   3   4   144977.77   150089.30   2127.53 o 
 -31   3   4   171481.61   167748.31   2279.99 o 
 -29   3   4   126172.54   126289.02   1805.36 o 
 -27   3   4    24715.48    22973.46    650.92 o 
 -25   3   4    43140.34    39586.55    717.03 o 
 -23   3   4   102268.45   104795.49   1446.06 o 
 -21   3   4    99795.02    97651.96   1130.87 o 
 -19   3   4    63566.20    64777.71    872.83 o 
 -17   3   4   215062.86   223961.08   2917.11 o 
 -15   3   4   135519.80   144577.31   1555.33 o 
 -13   3   4    45107.83    52612.13   1027.93 o 
 -11   3   4   897473.06   921781.88   9440.97 o 
  -9   3   4    17644.76    22149.64    502.23 o 
  -7   3   4    78350.41    81266.79   1000.25 o 
  -5   3   4       91.21      426.31    120.70 o 
  -3   3   4   192447.48   209111.02   2369.98 o 
  -1   3   4   157335.63   155904.41   1758.22 o 
   1   3   4    30996.73    30276.10    449.20 o 
   3   3   4    28983.70    30116.88    463.97 o 
   5   3   4     1005.66     1464.47    135.34 o 
   7   3   4   148028.31   142837.16   1957.52 o 
   9   3   4   265716.59   261663.25   3415.21 o 
  11   3   4   520769.03   534260.06   6741.20 o 
  13   3   4   117165.20   109280.69   1616.38 o 
  15   3   4     4117.90     4155.90    195.54 o 
  17   3   4   285381.13   289933.00   2993.76 o 
  19   3   4    15915.25    17680.00    383.96 o 
  21   3   4   147241.39   147211.67   1612.12 o 
  23   3   4    35116.34    34335.91    594.66 o 
  25   3   4    67956.99    70480.77   1005.10 o 
  27   3   4     9969.08    10550.22    420.42 o 
  29   3   4     3062.48     2773.18    315.52 o 
  31   3   4    49935.12    48055.10    907.83 o 
  33   3   4    26662.30    24741.60    763.18 o 
  35   3   4    22046.82    22841.96    875.02 o 
  37   3   4   142601.80   138217.91   2349.02 o 
  39   3   4    11730.55    13686.53    745.87 o 
  41   3   4    42928.25    46053.38   1259.81 o 
  43   3   4    24539.95    23677.24    974.68 o 
  45   3   4     3709.53     5298.58   1116.52 o 
  47   3   4    43939.91    44185.98   2102.37 o 
  49   3   4      268.75      557.64   1073.34 o 
  51   3   4    21809.50    19884.64   1938.70 o 
 -52   4   4    21025.10    24443.81   2844.98 o 
 -50   4   4      540.56      508.77   2643.50 o 
 -48   4   4    14682.51    13500.38   2603.45 o 
 -46   4   4      128.53     -498.48    627.12 o 
 -44   4   4     2919.06     2610.61    681.09 o 
 -42   4   4     2033.79     2401.76    641.08 o 
 -40   4   4       31.60     -707.05    491.79 o 
 -38   4   4      700.31      414.92    448.87 o 
 -36   4   4    16441.34    17400.00    784.44 o 
 -34   4   4    24362.65    23250.47    876.37 o 
 -32   4   4    20510.12    19323.51    734.25 o 
 -30   4   4      134.52     1062.10    378.02 o 
 -28   4   4   123861.94   127095.34   1848.52 o 
 -26   4   4    21815.29    19337.73    618.60 o 
 -24   4   4    64732.32    64874.05   1044.48 o 
 -22   4   4    83786.78    84940.41   1222.78 o 
 -20   4   4    12236.31    14399.34    425.71 o 
 -18   4   4     1074.46     1499.10    212.04 o 
 -16   4   4      711.48     1223.13    200.16 o 
 -14   4   4   106505.99   114349.25   1722.17 o 
 -12   4   4    19056.05    18539.15    525.06 o 
 -10   4   4     7665.92    11568.91    324.67 o 
  -8   4   4    84394.33    85345.63   1038.75 o 
  -6   4   4   178276.86   174831.02   1903.27 o 
  -4   4   4      371.51      197.17     94.60 o 
  -2   4   4    55516.78    59166.49    711.87 o 
   0   4   4    57018.27    61546.91    728.16 o 
   2   4   4    86939.45    85269.00    922.73 o 
   4   4   4     5744.76     5155.16    181.80 o 
   6   4   4   239237.78   250590.53   3204.91 o 
   8   4   4    15497.77    20984.63    373.25 o 
  10   4   4     6669.19     7016.46    251.24 o 
  12   4   4      648.61     1656.05    192.07 o 
  14   4   4   137858.25   136117.91   1824.76 o 
  16   4   4   133924.56   134616.20   1820.99 o 
  18   4   4     4817.97     4599.37    256.24 o 
  20   4   4    36446.13    36030.75    676.35 o 
  22   4   4    40883.42    42732.49    780.97 o 
  24   4   4     4217.27     4859.81    324.56 o 
  26   4   4    73846.35    69363.14   1137.01 o 
  28   4   4     8091.31     8804.95    437.76 o 
  30   4   4     7442.42     7262.80    514.45 o 
  32   4   4     2376.26      736.74    343.07 o 
  34   4   4     9214.04     8628.13    619.99 o 
  36   4   4    11728.32     9900.37    683.94 o 
  38   4   4       83.57     -390.43    388.84 o 
  40   4   4      833.79      574.43    489.33 o 
  42   4   4      131.28     -340.60    546.18 o 
  44   4   4     2846.67      563.09    664.66 o 
  46   4   4     4431.42     4341.03   1247.90 o 
  48   4   4     2191.92      561.04   1773.44 o 
  50   4   4    22252.06    25903.16   2872.30 o 
  52   4   4     8210.45     8610.69   2331.63 o 
 -51   5   4      218.60     -124.75   3234.89 o 
 -49   5   4     2336.40     2436.30    898.60 o 
 -47   5   4       49.69     -999.13    596.96 o 
 -45   5   4     4740.34     2956.11    822.76 o 
 -43   5   4     1294.60      527.32    592.44 o 
 -41   5   4     6282.80     6264.63    729.30 o 
 -39   5   4    33041.71    31316.80   1183.03 o 
 -37   5   4     1064.43     1490.66    543.24 o 
 -35   5   4    49965.14    50716.00   1278.40 o 
 -33   5   4     4079.71     4992.79    485.12 o 
 -31   5   4     1477.10     1476.45    376.20 o 
 -29   5   4   201293.94   203755.97   2697.98 o 
 -27   5   4     3658.91     8300.20    517.23 o 
 -25   5   4   367008.34   362657.16   4594.48 o 
 -23   5   4      394.36     2490.41    363.37 o 
 -21   5   4   158735.30   158168.20   2483.10 o 
 -19   5   4     2167.58     1714.30    271.00 o 
 -17   5   4     1072.48     2019.06    229.26 o 
 -15   5   4     4345.41     4428.12    259.47 o 
 -13   5   4     5045.91     5892.61    259.29 o 
 -11   5   4     6256.44     7978.08    258.94 o 
  -9   5   4   206331.06   213211.09   2875.67 o 
  -7   5   4     7764.76     7332.48    224.95 o 
  -5   5   4   206412.80   207131.91   2093.66 o 
  -3   5   4    65555.99    64708.84    853.45 o 
  -1   5   4     6810.52     7667.48    215.55 o 
   1   5   4      326.51      633.22    100.51 o 
   3   5   4   263832.59   286858.56   2668.84 o 
   5   5   4    11763.77    12695.53    288.32 o 
   7   5   4    88444.36    92459.24   1134.30 o 
   9   5   4    10962.80    14088.22    391.44 o 
  11   5   4     5522.40     4647.68    212.25 o 
  13   5   4   117782.67   119292.43   1418.97 o 
  15   5   4    12229.26    10035.08    367.41 o 
  17   5   4   329222.03   326747.91   4325.33 o 
  19   5   4    64350.39    62495.29   1123.08 o 
  21   5   4    58040.87    59276.72   1118.64 o 
  23   5   4    29183.85    26938.98    708.34 o 
  25   5   4       82.04     -151.05    237.36 o 
  27   5   4    38166.54    37286.67    886.34 o 
  29   5   4     6533.22     7246.23    557.85 o 
  31   5   4    30323.24    31972.63   1094.97 o 
  33   5   4    50704.82    51592.12   1273.60 o 
  35   5   4     6390.46     6608.26    661.13 o 
  37   5   4    51088.14    51940.75   1477.46 o 
  39   5   4       43.62     -301.97    525.76 o 
  41   5   4    40141.68    41799.12   1664.59 o 
  43   5   4     2534.44     2328.85    651.08 o 
  45   5   4     6470.51     4553.74    727.98 o 
  47   5   4     3133.67     2612.47    705.85 o 
  49   5   4    15863.27    15318.74   1663.30 o 
 -50   6   4     2287.99     2681.57    910.73 o 
 -48   6   4    42985.96    46441.80   1610.82 o 
 -46   6   4     5687.88     6471.22    830.32 o 
 -44   6   4     8469.64     9313.14    870.07 o 
 -42   6   4    36971.56    37560.14   1528.37 o 
 -40   6   4      333.15     1094.03    667.22 o 
 -38   6   4    58074.89    53488.59   1710.46 o 
 -36   6   4      431.29      312.17    488.08 o 
 -34   6   4     1488.10      538.09    478.68 o 
 -32   6   4     6097.60     5681.83    575.84 o 
 -30   6   4    15897.45    16137.44    785.49 o 
 -28   6   4     4934.36     3937.50    475.85 o 
 -26   6   4     3963.23     3305.56    460.36 o 
 -24   6   4    12761.75    11378.52    590.63 o 
 -22   6   4    95085.21    96056.80   1673.67 o 
 -20   6   4      890.01     1936.17    330.38 o 
 -18   6   4   117814.25   118354.08   1875.00 o 
 -16   6   4     3666.49     4177.32    387.29 o 
 -14   6   4     1080.32      928.23    186.41 o 
 -12   6   4   122649.27   122720.37   1875.80 o 
 -10   6   4    43202.83    43009.87    648.55 o 
  -8   6   4    35579.33    38040.51    752.88 o 
  -6   6   4    12461.93    10893.86    276.12 o 
  -4   6   4   137407.05   142283.02   1980.15 o 
  -2   6   4     2408.87     4505.40    285.88 o 
   0   6   4   128432.28   131692.34   1725.90 o 
   2   6   4       49.62      -11.74    171.74 o 
   4   6   4       58.74      151.14    108.39 o 
   6   6   4    29142.86    29304.30    467.51 o 
   8   6   4    18750.00    17667.54    386.66 o 
  10   6   4    51274.48    49147.22    668.92 o 
  12   6   4    21467.19    21104.35    412.77 o 
  14   6   4      104.83      227.54    160.30 o 
  16   6   4     6744.25     8620.03    349.33 o 
  18   6   4    80823.69    78388.30   1458.77 o 
  20   6   4    44443.30    44806.02   1036.58 o 
  22   6   4      267.51      674.31    438.44 o 
  24   6   4     8253.45     9391.47    663.74 o 
  26   6   4    51612.94    52194.34   1467.18 o 
  28   6   4    32023.90    33160.81   1195.07 o 
  30   6   4   128594.25   133539.75   3133.38 o 
  32   6   4     9672.16    10031.32   1561.44 o 
  34   6   4    62473.36    61744.51   1997.07 o 
  36   6   4     8009.44     8433.00    918.05 o 
  38   6   4     1396.90      247.73    680.01 o 
  40   6   4     5625.99     5633.33    901.21 o 
  42   6   4      646.86      363.52    734.41 o 
  44   6   4      266.76     -281.99    695.95 o 
  46   6   4     3627.53     3742.73    905.14 o 
  48   6   4     9096.84     8776.33   1173.96 o 
 -47   7   4       73.95     -493.11    742.40 o 
 -45   7   4    14607.27    13758.75   1120.68 o 
 -43   7   4     1838.32     1018.64    730.00 o 
 -41   7   4     1951.26     1971.90    722.46 o 
 -39   7   4     4697.90     3605.89    754.78 o 
 -37   7   4     8464.62     8687.43    858.46 o 
 -35   7   4    39292.33    37352.19   1253.57 o 
 -33   7   4    19494.59    19554.88    901.27 o 
 -31   7   4    31048.12    30615.26   1055.37 o 
 -29   7   4    40389.89    39557.66   1165.81 o 
 -27   7   4      154.97      -87.17    388.39 o 
 -25   7   4    33799.31    31431.67    935.15 o 
 -23   7   4     7757.52     7511.98    510.50 o 
 -21   7   4     9814.04    10615.17    551.81 o 
 -19   7   4      784.68     1447.80    336.58 o 
 -17   7   4    45255.68    48351.58   1015.62 o 
 -15   7   4    11533.29    12853.15    469.86 o 
 -13   7   4    68219.09    66624.15   1257.40 o 
 -11   7   4    28957.27    29026.80    497.81 o 
  -9   7   4    54311.94    53763.05    699.23 o 
  -7   7   4    14646.34    15602.29    343.94 o 
  -5   7   4      321.31      570.30    138.03 o 
  -3   7   4     2667.60     2812.67    224.28 o 
  -1   7   4     9957.86     9676.46    438.54 o 
   1   7   4      836.82     1103.54    182.41 o 
   3   7   4    79009.78    83876.55   1244.13 o 
   5   7   4     1279.20     1318.53    151.33 o 
   7   7   4    38140.84    41203.36    613.22 o 
   9   7   4     2233.26     2564.72    206.43 o 
  11   7   4    12175.58    13632.96    375.93 o 
  13   7   4     3395.33     3157.86    247.42 o 
  15   7   4     5884.26     4595.67    450.58 o 
  17   7   4    24576.26    25345.69    655.51 o 
  19   7   4    19318.73    18997.08    668.80 o 
  21   7   4    59434.92    58248.48   1479.40 o 
  23   7   4   167885.13   171624.83   3196.20 o 
  25   7   4     5632.84     5410.63    596.93 o 
  27   7   4    34095.68    35089.88   1374.50 o 
  29   7   4     1445.95     1259.99    767.29 o 
  31   7   4      959.26      712.17    742.29 o 
  33   7   4       48.91      -65.57    759.88 o 
  35   7   4     1645.11     1795.89    707.16 o 
  37   7   4     8029.76     8180.57    933.34 o 
  39   7   4     8150.10     8363.90    968.56 o 
  41   7   4       12.17     -818.94    672.42 o 
  43   7   4    34813.82    37375.27   1895.43 o 
  45   7   4    11351.60    10642.29   1157.20 o 
  47   7   4     9443.48     9288.08   1155.00 o 
 -46   8   4    43040.34    46486.06   2072.75 o 
 -44   8   4     6255.44    10022.47   1335.94 o 
 -42   8   4    37276.51    38104.25   1894.02 o 
 -40   8   4    10827.37    11379.14    990.62 o 
 -38   8   4      146.13     -754.59    623.56 o 
 -36   8   4     2112.38     2233.67    673.80 o 
 -34   8   4    11015.37    11525.50    896.51 o 
 -32   8   4    39484.16    42154.42   1274.80 o 
 -30   8   4      333.45      660.17    483.95 o 
 -28   8   4    10065.40    10325.60    664.02 o 
 -26   8   4    23471.33    24047.00   1230.20 o 
 -24   8   4     1502.66     1458.84    419.13 o 
 -22   8   4    66386.09    62024.54   1301.52 o 
 -20   8   4     1348.26     1427.03    420.97 o 
 -18   8   4     4659.51     4232.18    421.10 o 
 -16   8   4    47107.92    48386.57   1036.32 o 
 -14   8   4     2851.30     3735.72    354.30 o 
 -12   8   4    67288.84    69514.09   1243.58 o 
 -10   8   4     6062.30     7642.60    276.77 o 
  -8   8   4    34303.43    35448.39    551.91 o 
  -6   8   4    16810.84    16706.23    473.64 o 
  -4   8   4      717.89      288.65    194.73 o 
  -2   8   4     5997.32     6285.40    306.88 o 
   0   8   4    63426.92    67129.23   1105.36 o 
   2   8   4     9579.65     9311.49    405.02 o 
   4   8   4    52170.34    55365.05   1252.95 o 
   6   8   4    13900.63    14525.33    347.17 o 
   8   8   4     5945.11     4678.69    226.08 o 
  10   8   4    20597.54    21769.91    459.98 o 
  12   8   4    44470.48    47201.68    946.55 o 
  14   8   4       39.03     -106.48    278.78 o 
  16   8   4       47.14      229.64    303.27 o 
  18   8   4     4619.45     5197.87    772.97 o 
  20   8   4   128310.83   131457.58   2559.92 o 
  22   8   4       40.98     1488.73    605.17 o 
  24   8   4   140628.55   145019.16   3179.63 o 
  26   8   4     2024.57     2254.99    597.40 o 
  28   8   4    17365.88    16713.28   1024.37 o 
  30   8   4    13787.58    12320.08   1151.10 o 
  32   8   4     8038.50     7784.55   1586.26 o 
  34   8   4    46668.79    46886.41   1748.15 o 
  36   8   4     3787.32     4575.78    803.79 o 
  38   8   4    10956.57    11374.31   1116.53 o 
  40   8   4     1384.76     -116.70    712.81 o 
  42   8   4      460.41      166.57    756.53 o 
  44   8   4     2824.25     1918.91    882.34 o 
 -43   9   4     7770.85     6861.23    946.09 o 
 -41   9   4    19179.37    21250.35   1249.63 o 
 -39   9   4    24245.17    25338.67   1314.32 o 
 -37   9   4    43879.11    46891.43   1646.68 o 
 -35   9   4    10052.37     9494.68    862.06 o 
 -33   9   4      706.47      718.18    596.58 o 
 -31   9   4     7539.00     6351.40    728.41 o 
 -29   9   4     6025.55     6380.63    773.17 o 
 -27   9   4     4857.80     5043.40    560.66 o 
 -25   9   4      178.22     -666.55    501.25 o 
 -23   9   4     2613.61     1931.07    439.46 o 
 -21   9   4    27517.97    27216.20   1090.08 o 
 -19   9   4       31.04     -378.47    318.29 o 
 -17   9   4    79250.90    79170.98   1459.75 o 
 -15   9   4       61.64     -266.95    281.80 o 
 -13   9   4    10267.73    11469.42    499.25 o 
 -11   9   4    26239.96    24898.82    606.46 o 
  -9   9   4        6.60      166.97    287.33 o 
  -7   9   4     5690.15     5637.00    254.30 o 
  -5   9   4    47880.52    51415.88   1203.18 o 
  -3   9   4    13470.15    13311.66    487.23 o 
  -1   9   4     9475.25     9299.19    402.57 o 
   1   9   4    21468.58    21511.21    590.50 o 
   3   9   4      171.15      915.62    255.76 o 
   5   9   4    50032.24    48862.91    999.39 o 
   7   9   4    38198.06    38624.79    616.20 o 
   9   9   4     6590.93     7750.74    351.29 o 
  11   9   4     1299.73      893.59    276.43 o 
  13   9   4    18263.29    18245.17    782.01 o 
  15   9   4    75025.81    76586.38   1804.81 o 
  17   9   4    69559.13    68222.95   1720.77 o 
  19   9   4    58959.68    64315.29   1712.77 o 
  21   9   4    24035.72    24964.59   1093.48 o 
  23   9   4    26115.05    26597.22   1173.12 o 
  25   9   4    15925.67    15752.57   1542.00 o 
  27   9   4      750.28     1215.03    578.35 o 
  29   9   4    42694.16    41478.13   4634.87 o 
  31   9   4     5554.98     6325.94   1678.36 o 
  33   9   4      733.32      178.63    801.88 o 
  35   9   4     7791.98     8617.67    954.08 o 
  37   9   4    26137.81    26072.97   2395.15 o 
  39   9   4     6196.94     5466.25    957.15 o 
  41   9   4    34595.38    37539.55   1786.22 o 
  43   9   4     7927.76     9335.67   1117.02 o 
 -40  10   4       20.24      442.23    906.60 o 
 -38  10   4     1965.99     1489.98   1018.28 o 
 -36  10   4     1421.86      923.85    638.55 o 
 -34  10   4     7071.71     8646.69   1649.62 o 
 -32  10   4     4592.76     3117.26    678.13 o 
 -30  10   4    13663.46    14657.19   1100.48 o 
 -28  10   4    15672.02    14995.88    892.41 o 
 -26  10   4     5690.13     5353.87    912.44 o 
 -24  10   4    40217.00    39189.98   1150.80 o 
 -22  10   4      170.23     -120.01    386.82 o 
 -20  10   4    35190.13    36263.94   1055.26 o 
 -18  10   4      844.77      670.09    387.90 o 
 -16  10   4    24875.46    25254.16    831.61 o 
 -14  10   4      366.38      402.22    302.70 o 
 -12  10   4    23324.02    24105.07    700.48 o 
 -10  10   4     3006.92     3009.77    311.70 o 
  -8  10   4      145.07      200.36    194.24 o 
  -6  10   4     1696.26     1754.42    370.59 o 
  -4  10   4     5159.90     5900.02    599.49 o 
  -2  10   4      922.76      697.36    312.14 o 
   0  10   4     7329.31     7342.40    470.21 o 
   2  10   4    20214.33    20809.53    813.47 o 
   4  10   4      815.41     1487.36    499.33 o 
   6  10   4    24837.69    28154.03   2335.81 o 
   8  10   4     4340.87     4997.79    323.70 o 
  10  10   4    16786.52    16458.22    620.59 o 
  12  10   4    16845.69    17892.29    778.31 o 
  14  10   4     4376.77     3723.65    475.48 o 
  16  10   4    30664.99    31583.80   1093.44 o 
  18  10   4     4065.48     7203.46    627.63 o 
  20  10   4     7910.98     7868.36    694.60 o 
  22  10   4     2807.77     2126.72    583.55 o 
  24  10   4     7068.95     7508.31    748.22 o 
  26  10   4     2874.62     3156.19    641.75 o 
  28  10   4    11630.36    11493.66   1113.09 o 
  30  10   4      488.28      114.77    744.26 o 
  32  10   4    14958.06    18030.71   1838.44 o 
  34  10   4       49.32      659.16    675.73 o 
  36  10   4     4476.55     4192.40    853.79 o 
  38  10   4      187.48     2387.54    794.84 o 
  40  10   4       73.35      -90.93    869.38 o 
 -37  11   4     8408.25     9394.16   1230.12 o 
 -35  11   4     4838.92     4767.19    763.30 o 
 -33  11   4      264.57      524.51    597.12 o 
 -31  11   4      272.53      -81.82    520.53 o 
 -29  11   4     9184.35     8905.67    784.71 o 
 -27  11   4      962.72      303.40    864.35 o 
 -25  11   4     5428.89     4771.08    606.26 o 
 -23  11   4     2971.71     3438.95    557.23 o 
 -21  11   4     3742.77     3359.35    519.33 o 
 -19  11   4     8063.67     7885.52    607.28 o 
 -17  11   4    31784.21    30560.20   1209.84 o 
 -15  11   4    17348.20    17999.58    779.47 o 
 -13  11   4    11356.14    10437.07    814.93 o 
 -11  11   4    14207.16    14617.81    661.03 o 
  -9  11   4      113.13     -525.10    262.55 o 
  -7  11   4     9338.93    10139.29    713.24 o 
  -5  11   4    12276.58    11231.85    830.00 o 
  -3  11   4     8910.35     9363.10    666.43 o 
  -1  11   4      183.66      275.42    436.99 o 
   1  11   4    31482.51    31078.51   1158.46 o 
   3  11   4    19659.80    19825.90   1820.53 o 
   5  11   4    27488.80    27653.17   1304.25 o 
   7  11   4    26100.12    25062.77    745.87 o 
   9  11   4    11230.73    12016.08    549.93 o 
  11  11   4    10284.85    10645.14    564.60 o 
  13  11   4     1503.91     1515.05    419.86 o 
  15  11   4     1159.24      805.05    423.45 o 
  17  11   4     4515.16     3628.58    543.90 o 
  19  11   4     5926.73     6610.60    624.78 o 
  21  11   4       62.48     -779.21    451.52 o 
  23  11   4     1736.48     1242.62    684.34 o 
  25  11   4     7386.32     6290.67    702.77 o 
  27  11   4      130.30     1012.60    718.05 o 
  29  11   4    10951.14    11415.87   1032.81 o 
  31  11   4       53.88     -295.70    682.20 o 
  33  11   4       23.35     -193.40    739.22 o 
  35  11   4     1637.69     1839.15    684.86 o 
 -32  12   4      237.84      330.53    592.16 o 
 -30  12   4    12894.76    12475.57    895.78 o 
 -28  12   4     5699.06     4050.36    663.34 o 
 -26  12   4      327.89     -191.05    608.67 o 
 -24  12   4    57603.41    58363.68   2593.94 o 
 -22  12   4     4373.96     5560.51    618.23 o 
 -20  12   4    61446.55    60872.08   1967.95 o 
 -18  12   4     1734.53     2042.64    464.09 o 
 -16  12   4     2166.03     1828.66    431.25 o 
 -14  12   4     5966.49     5490.88    507.28 o 
 -12  12   4     6483.66     5673.74    526.32 o 
 -10  12   4     3684.66     3396.38    434.53 o 
  -8  12   4     2048.32      961.14   1426.98 o 
  -6  12   4     2421.36     2024.41    848.92 o 
  -4  12   4    15298.90    13485.02   2046.38 o 
  -2  12   4     8115.72     7280.77   1283.75 o 
   0  12   4    72584.17    71280.45   1910.34 o 
   2  12   4    21742.45    21103.35   1239.94 o 
   4  12   4     7695.04     6930.30   1724.93 o 
   6  12   4    12320.15    12653.30    837.65 o 
   8  12   4    36196.42    36584.80   1329.42 o 
  10  12   4     8413.08     8865.07    478.36 o 
  12  12   4    88628.44    93476.77   2221.10 o 
  14  12   4     3245.34     3336.27    549.09 o 
  16  12   4    36917.06    37840.05   1169.97 o 
  18  12   4     3748.96     3690.26    559.65 o 
  20  12   4     1138.78      606.47    489.19 o 
  22  12   4      364.98       -0.77    484.96 o 
  24  12   4     6349.30     8239.58   1074.89 o 
  26  12   4      486.42      558.26    664.76 o 
  28  12   4     4570.78     4533.20    851.89 o 
  30  12   4     3855.02     2616.29    794.89 o 
  32  12   4    28473.04    31808.91   1588.17 o 
 -25  13   4      449.82      681.66    548.56 o 
 -23  13   4     6352.60     7447.52    694.57 o 
 -21  13   4     2852.54     2315.79    660.95 o 
 -19  13   4     7895.81     5887.09    602.14 o 
 -17  13   4     9100.85     9226.13    639.29 o 
 -15  13   4     9818.19     9382.56    615.25 o 
 -13  13   4     1076.39     1496.24    414.85 o 
 -11  13   4    27149.13    27470.03    869.79 o 
  -9  13   4      857.58      793.87    619.55 o 
  -7  13   4    24220.31    27754.46   2185.18 o 
  -5  13   4    13772.22    16017.77   1078.80 o 
  -3  13   4    36493.79    38321.57   2161.51 o 
  -1  13   4     5176.99     5923.55    741.67 o 
   1  13   4    27417.61    29549.13   1354.64 o 
   3  13   4      155.60      167.27    480.46 o 
   5  13   4     6107.33     6003.68    899.08 o 
   7  13   4     1211.41      921.78    409.23 o 
   9  13   4     4955.24     4778.58    445.89 o 
  11  13   4    16562.31    15778.47    741.59 o 
  13  13   4     2332.69     2694.38    440.54 o 
  15  13   4    28797.75    28613.27   1031.12 o 
  17  13   4    10281.87    11434.56    730.72 o 
  19  13   4     4987.75     4836.98    612.70 o 
  21  13   4     7069.12     7712.61    824.40 o 
  23  13   4      254.73      371.56    635.55 o 
  25  13   4     3441.22     4640.66    821.02 o 
 -18  14   4       14.46     -516.70    470.11 o 
 -16  14   4       37.97     -497.78    438.39 o 
 -14  14   4     9300.08     7838.65   1083.23 o 
 -12  14   4     4218.45     3626.98    450.65 o 
 -10  14   4     8911.77     8484.70    636.54 o 
  -8  14   4     2127.15     2415.41    767.02 o 
  -6  14   4    24720.01    23949.84   1311.36 o 
  -4  14   4      334.09     1126.66    628.64 o 
  -2  14   4    11317.67    12229.43   1368.58 o 
   0  14   4      855.62     3568.70   1499.05 o 
   2  14   4     1334.35     -117.41    635.78 o 
   4  14   4      615.27     -390.54    647.77 o 
   6  14   4       21.14    -1021.12    663.74 o 
   8  14   4    13135.63    13543.92   1084.56 o 
  10  14   4        9.53     -228.56    523.77 o 
  12  14   4    13437.74    13215.79    779.76 o 
  14  14   4     2019.33     2580.93    514.89 o 
  16  14   4     2656.23     3407.47    566.75 o 
  18  14   4    10728.60    10289.14   1069.59 o 
 -53   1   5     4383.07     5333.98   2355.45 o 
 -51   1   5      663.63     -307.98   1114.58 o 
 -49   1   5     6338.24     4775.43   1188.62 o 
 -47   1   5      163.63     -792.10    984.85 o 
 -45   1   5    11924.44    11104.85   1312.00 o 
 -43   1   5    54465.21    55466.83   2346.33 o 
 -41   1   5    11990.41    14231.68   1082.11 o 
 -39   1   5   316556.00   321315.59   5776.76 o 
 -37   1   5     2873.99     6894.97    596.09 o 
 -35   1   5   264123.91   258825.22   3309.73 o 
 -33   1   5    33880.89    36425.11    819.60 o 
 -31   1   5   126706.73   124746.88   1536.39 o 
 -29   1   5    20161.44    21595.91    520.68 o 
 -27   1   5    25863.81    26029.73    546.66 o 
 -25   1   5     4239.39     3654.23    246.22 o 
 -23   1   5    44964.87    43890.97    615.36 o 
 -21   1   5    10867.08     9881.09    303.74 o 
 -19   1   5   335511.25   342436.28   3070.71 o 
 -17   1   5   119043.12   115589.51   1176.99 o 
 -15   1   5   178964.50   177482.73   1665.63 o 
 -13   1   5    45920.34    40704.08    498.81 o 
 -11   1   5   225153.30   223911.31   2114.06 o 
  -9   1   5     3474.75     4585.31    181.11 o 
  -7   1   5     2909.04     2725.82    159.90 o 
  -5   1   5   341108.03   329561.13   3140.75 o 
  -3   1   5   242139.13   244607.39   2465.24 o 
  -1   1   5   218258.88   215478.36   2182.37 o 
   1   1   5   194448.94   179937.22   1932.48 o 
   3   1   5   412000.59   419337.13   4582.13 o 
   5   1   5     7409.10     7844.68    248.68 o 
   7   1   5   140880.95   135878.83   1427.04 o 
   9   1   5     7089.59     8363.31    233.68 o 
  11   1   5   351464.69   343255.72   3108.84 o 
  13   1   5    41437.49    42590.54    521.35 o 
  15   1   5    12970.01    12280.84    273.21 o 
  17   1   5    13907.43    11159.04    265.34 o 
  19   1   5    26246.89    28292.40    444.93 o 
  21   1   5    87314.02    82989.99    853.44 o 
  23   1   5    23665.11    22694.94    410.68 o 
  25   1   5    19744.08    21220.64    456.59 o 
  27   1   5   169466.77   167182.33   1663.30 o 
  29   1   5    13783.29    14867.78    419.82 o 
  31   1   5   115963.55   116001.44   1532.20 o 
  33   1   5      779.12      606.55    295.56 o 
  35   1   5     2868.78     2541.48    394.30 o 
  37   1   5     4562.29     4088.25    559.56 o 
  39   1   5    21913.68    23636.02   1324.49 o 
  41   1   5    36129.20    35999.23   1619.12 o 
  43   1   5    42247.42    41572.25   4144.86 o 
  45   1   5    28320.70    25480.53   4844.54 o 
  47   1   5      939.70     1018.73   1185.96 o 
  49   1   5       12.54    -1422.74   2222.22 o 
  51   1   5       48.35    -1201.80   1161.68 o 
  53   1   5      350.95     1334.58   1247.37 o 
 -52   2   5    59472.61    60276.80   2717.14 o 
 -50   2   5     1778.93     1197.43   1060.16 o 
 -48   2   5     7327.57     5964.26   1165.93 o 
 -46   2   5     6273.49     5927.16   1786.10 o 
 -44   2   5        2.26    -1429.44    718.09 o 
 -42   2   5    22153.13    22905.69   1144.96 o 
 -40   2   5     8232.07     6421.14    679.69 o 
 -38   2   5    24898.18    24935.54    845.22 o 
 -36   2   5   102231.37   104239.45   1767.90 o 
 -34   2   5    11101.08    11229.70    569.71 o 
 -32   2   5   160023.16   158760.08   2342.30 o 
 -30   2   5      722.40     1561.00    379.46 o 
 -28   2   5    90287.77    89525.30   1222.49 o 
 -26   2   5    44185.01    46115.45    707.36 o 
 -24   2   5     8276.76     8564.86    303.34 o 
 -22   2   5   437550.69   427498.41   3836.35 o 
 -20   2   5    14683.41    15864.84    359.24 o 
 -18   2   5   302452.06   300557.97   2734.63 o 
 -16   2   5    49560.58    51240.04    709.40 o 
 -14   2   5      404.99      125.36    141.96 o 
 -12   2   5   101086.53   110902.60   1213.35 o 
 -10   2   5   282259.75   280418.56   2735.69 o 
  -8   2   5    35309.32    38597.41    558.73 o 
  -6   2   5   141673.08   144251.52   1543.06 o 
  -4   2   5    19143.66    20298.91    364.23 o 
  -2   2   5    48709.27    51827.79    675.71 o 
   0   2   5    77028.87    77784.61    919.77 o 
   2   2   5   297257.66   306806.09   3872.33 o 
   4   2   5    51560.54    57718.20    751.22 o 
   6   2   5    10348.42    10716.47    328.48 o 
   8   2   5     7157.23     8445.19    298.01 o 
  10   2   5   133829.45   130781.98   1504.09 o 
  12   2   5     1749.86     1849.14    188.10 o 
  14   2   5   225765.39   216266.23   2267.64 o 
  16   2   5       89.68      475.01    127.39 o 
  18   2   5    50739.66    46652.00    607.03 o 
  20   2   5    21235.43    17900.15    372.99 o 
  22   2   5     6829.82     6402.62    249.24 o 
  24   2   5   157882.67   158315.44   1541.63 o 
  26   2   5    29601.12    26854.88    519.43 o 
  28   2   5    65507.68    65369.48   1051.13 o 
  30   2   5      281.26     1039.47    366.87 o 
  32   2   5     1659.87     1476.98    355.03 o 
  34   2   5    22384.18    24188.54    736.73 o 
  36   2   5    14589.86    15577.21    796.94 o 
  38   2   5      366.00     -779.65    389.83 o 
  40   2   5      744.54      202.23    533.78 o 
  42   2   5    24656.85    24933.08   1396.73 o 
  44   2   5    87092.34    81882.69   3026.47 o 
  46   2   5    18513.44    21750.75   1640.17 o 
  48   2   5    47284.44    50322.32   2366.01 o 
  50   2   5     6487.62     7726.20   1385.99 o 
  52   2   5      194.98     -587.44   1187.14 o 
 -53   3   5     7716.89     6013.63   2166.29 o 
 -51   3   5     2568.50     4202.10   1941.14 o 
 -49   3   5      667.19     -846.80    933.88 o 
 -47   3   5    19627.64    17368.78   1191.90 o 
 -45   3   5    11913.90    10821.46   1016.47 o 
 -43   3   5    13827.27    13532.23    844.37 o 
 -41   3   5    25577.55    23913.17    988.90 o 
 -39   3   5        9.74      151.20    367.23 o 
 -37   3   5      161.80      -37.72    367.18 o 
 -35   3   5     4732.73     4435.24    480.43 o 
 -33   3   5     6204.70     6766.52    474.80 o 
 -31   3   5    85930.82    84216.16   1392.90 o 
 -29   3   5     1367.00     1642.62    349.90 o 
 -27   3   5   111898.59   113026.76   1639.52 o 
 -25   3   5    75916.68    70035.80   1141.58 o 
 -23   3   5    20866.89    20432.91    516.74 o 
 -21   3   5    37252.30    35706.13    752.17 o 
 -19   3   5      786.92     1080.54    203.25 o 
 -17   3   5     1530.40     2067.52    214.87 o 
 -15   3   5    21577.42    20902.93    480.54 o 
 -13   3   5    13242.10    14286.35    347.09 o 
 -11   3   5    13794.87    11974.86    322.80 o 
  -9   3   5    14428.10    19742.03    417.13 o 
  -7   3   5    20261.55    18296.18    382.50 o 
  -5   3   5    26698.14    27878.77    495.60 o 
  -3   3   5    56392.04    56114.16    778.54 o 
  -1   3   5     4760.35     4004.03    185.84 o 
   1   3   5   172073.38   184350.03   2241.64 o 
   3   3   5   173832.28   183901.45   2391.20 o 
   5   3   5    17206.14    16490.33    340.55 o 
   7   3   5    22437.84    23993.58    527.53 o 
   9   3   5    56920.24    53765.93    838.28 o 
  11   3   5     4305.58     4831.11    256.45 o 
  13   3   5    36866.68    34093.09    595.85 o 
  15   3   5      563.38        6.84    169.06 o 
  17   3   5     4582.04     3816.99    220.36 o 
  19   3   5    53016.45    51986.98    740.27 o 
  21   3   5    56843.21    57341.12    789.15 o 
  23   3   5    42414.70    42130.19    672.95 o 
  25   3   5    83886.16    83795.68   1189.01 o 
  27   3   5     4283.03     3545.01    307.92 o 
  29   3   5    20821.60    20605.21    574.87 o 
  31   3   5      293.35     -361.47    277.41 o 
  33   3   5      859.33     -318.07    379.70 o 
  35   3   5      453.99     -226.58    282.22 o 
  37   3   5     1576.33      785.73    442.95 o 
  39   3   5    22921.96    21734.37    900.35 o 
  41   3   5      578.47     -308.13    501.87 o 
  43   3   5      286.54    -1064.67    607.11 o 
  45   3   5    12197.56    11463.96   1076.83 o 
  47   3   5    16900.38    17395.11   1827.98 o 
  49   3   5       38.36     -692.36   1616.65 o 
  51   3   5    12603.53    15536.43   1750.66 o 
 -52   4   5    19155.76    16810.16   2517.53 o 
 -50   4   5    13824.18    14661.74   1662.91 o 
 -48   4   5    35428.32    38351.77   2590.34 o 
 -46   4   5    26384.73    28946.49   1873.10 o 
 -44   4   5    24474.17    24123.02   1159.50 o 
 -42   4   5     8279.68     9565.35    810.96 o 
 -40   4   5     6944.88     5460.19    689.92 o 
 -38   4   5     1378.66     1018.30    478.00 o 
 -36   4   5    16025.43    15423.77    758.51 o 
 -34   4   5      928.53      797.86    422.87 o 
 -32   4   5    94906.32    97501.01   1708.59 o 
 -30   4   5    40122.48    44636.39   1052.45 o 
 -28   4   5   252960.31   244078.16   3310.93 o 
 -26   4   5    87615.53    88864.34   1511.24 o 
 -24   4   5   159069.44   154393.70   2075.50 o 
 -22   4   5   117862.77   118843.08   1575.48 o 
 -20   4   5     9861.51     9638.92    383.76 o 
 -18   4   5   144577.75   137722.09   1628.57 o 
 -16   4   5       38.51      103.64    187.95 o 
 -14   4   5     6171.99     6765.66    297.86 o 
 -12   4   5     8626.59     8770.17    308.08 o 
 -10   4   5    16051.68    15853.48    387.21 o 
  -8   4   5    19743.44    22766.61    428.10 o 
  -6   4   5    15976.23    16003.12    344.20 o 
  -4   4   5    19026.92    17192.23    344.04 o 
  -2   4   5    15776.50    14163.20    305.26 o 
   0   4   5     7008.47     7902.76    239.25 o 
   2   4   5    76404.52    83338.70    987.95 o 
   4   4   5     5866.26     6201.71    201.35 o 
   6   4   5     2836.63     1892.30    162.18 o 
   8   4   5    71991.82    69848.52   1093.90 o 
  10   4   5   222068.89   214553.67   2902.39 o 
  12   4   5   103097.51   107922.68   1644.43 o 
  14   4   5   210929.11   211797.83   2917.11 o 
  16   4   5     4458.71     5132.15    345.46 o 
  18   4   5   129079.30   132310.05   1828.24 o 
  20   4   5    85399.11    84227.84   1198.46 o 
  22   4   5    28316.30    29127.42    645.56 o 
  24   4   5    63479.04    62547.51   1023.66 o 
  26   4   5     4210.35     4776.81    336.81 o 
  28   4   5     1380.42     1937.42    330.05 o 
  30   4   5     4315.63     3870.00    530.40 o 
  32   4   5     4434.56     2594.34    388.79 o 
  34   4   5      193.72     -377.26    339.74 o 
  36   4   5     1573.88      135.68    381.24 o 
  38   4   5     1680.27     1447.50    492.34 o 
  40   4   5    10927.72     9453.48    808.20 o 
  42   4   5     5834.24     6037.63    843.10 o 
  44   4   5    11079.96    12151.62    992.16 o 
  46   4   5    11895.80    11373.01   1807.53 o 
  48   4   5     4452.64     2715.82   1275.69 o 
  50   4   5    39504.20    44815.82   3623.29 o 
 -51   5   5     2493.99     1407.12   1303.49 o 
 -49   5   5     1187.38      259.48    844.72 o 
 -47   5   5     1851.18     2755.07    735.48 o 
 -45   5   5    11258.58     9672.70    858.57 o 
 -43   5   5      240.27     -197.95    741.61 o 
 -41   5   5     5960.17     4592.27    686.42 o 
 -39   5   5    25579.62    25426.97   1107.04 o 
 -37   5   5       34.55     -266.98    444.15 o 
 -35   5   5    53376.66    55697.23   1387.27 o 
 -33   5   5     8018.91     9372.48    741.83 o 
 -31   5   5     5123.40     4750.62    515.72 o 
 -29   5   5     4359.68     4162.48    651.77 o 
 -27   5   5    11752.38    11969.26    591.90 o 
 -25   5   5       99.29     -346.07    327.39 o 
 -23   5   5    20013.65    19634.68    667.45 o 
 -21   5   5     1223.50      393.30    287.61 o 
 -19   5   5    30862.86    31084.77    696.99 o 
 -17   5   5     2474.40     3545.18    257.48 o 
 -15   5   5   208674.75   204497.98   3356.04 o 
 -13   5   5     2878.03     3902.26    231.51 o 
 -11   5   5   218146.36   229733.98   3176.84 o 
  -9   5   5     3405.27     2781.13    192.89 o 
  -7   5   5    16235.29    15069.67    339.62 o 
  -5   5   5   148781.25   145191.89   1538.79 o 
  -3   5   5    21264.99    18772.97    346.76 o 
  -1   5   5   124096.36   128358.97   1419.05 o 
   1   5   5    88541.80    93382.97   1036.83 o 
   3   5   5     2399.31     2661.32    152.35 o 
   5   5   5    77321.93    75171.75    870.92 o 
   7   5   5   190560.78   198304.66   2109.44 o 
   9   5   5    50589.06    46027.19    722.78 o 
  11   5   5    52233.55    54793.88    762.13 o 
  13   5   5     4554.56     3607.52    207.04 o 
  15   5   5   106075.49   103068.78   1647.80 o 
  17   5   5    73881.13    72914.23   1150.03 o 
  19   5   5    85817.43    83356.44   1387.02 o 
  21   5   5    68741.82    69636.41   1253.36 o 
  23   5   5      297.02       81.94    271.73 o 
  25   5   5    36766.48    36874.27    841.13 o 
  27   5   5    41115.65    39448.18   1044.82 o 
  29   5   5       87.00     -329.45    421.91 o 
  31   5   5    28857.27    29337.56    964.27 o 
  33   5   5    16516.10    14871.02   1418.28 o 
  35   5   5    10676.39    10507.67    761.43 o 
  37   5   5    46425.73    45463.31   1395.39 o 
  39   5   5     1097.98     1004.20    565.53 o 
  41   5   5    14477.47    16638.00    966.90 o 
  43   5   5      104.47     -614.10    887.13 o 
  45   5   5     6210.73     5388.25    769.39 o 
  47   5   5        7.10       -0.65    738.60 o 
  49   5   5     3261.65     2244.81   2188.81 o 
 -48   6   5    13019.97    12475.67   1059.52 o 
 -46   6   5     1115.38     1266.84    682.67 o 
 -44   6   5    14444.51    13477.02    946.93 o 
 -42   6   5     2441.07     3250.33    663.22 o 
 -40   6   5    10123.25    11049.94    951.91 o 
 -38   6   5      162.77     -282.64    585.86 o 
 -36   6   5    30366.99    28943.38   1627.97 o 
 -34   6   5      913.42      656.27    719.52 o 
 -32   6   5    14966.74    14960.42    977.34 o 
 -30   6   5    20947.21    20728.99   1019.83 o 
 -28   6   5    52811.91    50806.73   1228.04 o 
 -26   6   5    57951.49    58114.42   1283.89 o 
 -24   6   5    87885.86    83638.65   1575.45 o 
 -22   6   5    33364.04    32629.82    892.59 o 
 -20   6   5    71476.99    70193.13   1332.73 o 
 -18   6   5    16225.83    16273.11    605.81 o 
 -16   6   5    18489.56    20176.12    580.82 o 
 -14   6   5     6460.49     6997.63    305.90 o 
 -12   6   5    73490.82    80040.07   1113.92 o 
 -10   6   5    19024.49    20788.42    407.81 o 
  -8   6   5       27.81      319.09    147.26 o 
  -6   6   5    38785.88    39790.88    671.50 o 
  -4   6   5    99916.09   105993.16   1180.82 o 
  -2   6   5   125378.47   122574.16   1635.84 o 
   0   6   5      776.09     1003.72    155.57 o 
   2   6   5   231068.59   227591.50   2296.88 o 
   4   6   5    90275.25    93606.23   1110.75 o 
   6   6   5    65560.77    67307.16    817.40 o 
   8   6   5   136983.06   144730.80   1716.79 o 
  10   6   5     5960.51     7138.02    266.07 o 
  12   6   5      111.33       -4.83    147.12 o 
  14   6   5    94719.88   100457.94   1449.00 o 
  16   6   5    11382.45    13315.47    437.24 o 
  18   6   5   265314.38   266115.56   3588.04 o 
  20   6   5     4620.06     3831.54    365.66 o 
  22   6   5   151641.41   149428.81   2835.70 o 
  24   6   5    17460.06    17171.20    841.75 o 
  26   6   5    52970.71    52516.84   1479.80 o 
  28   6   5     1393.74     1406.55    495.36 o 
  30   6   5      406.08      129.74    581.52 o 
  32   6   5      457.00      156.25    572.00 o 
  34   6   5      956.78      769.75    797.90 o 
  36   6   5       17.29     -435.43    616.49 o 
  38   6   5     3643.81     3202.76    787.97 o 
  40   6   5       62.98     -511.03    649.65 o 
  42   6   5      330.31      -23.56    712.33 o 
  44   6   5     2374.83      815.13    794.49 o 
  46   6   5     1027.85      681.80    705.99 o 
  48   6   5     3332.78     2657.02    841.38 o 
 -47   7   5       70.45      959.25    762.95 o 
 -45   7   5    29649.72    32065.58   1503.94 o 
 -43   7   5     4366.59     6041.85    864.54 o 
 -41   7   5    19783.31    18756.51   1359.97 o 
 -39   7   5    40793.70    40808.07   1606.25 o 
 -37   7   5    12388.07    13171.97   1030.00 o 
 -35   7   5    36850.65    36171.01   1385.01 o 
 -33   7   5    10338.04    10709.69    735.88 o 
 -31   7   5     2344.71     2860.14    689.04 o 
 -29   7   5    45913.51    47870.07   1299.30 o 
 -27   7   5     6979.91     7734.77    588.26 o 
 -25   7   5     2795.34     2762.35    440.53 o 
 -23   7   5    12072.36    12276.97    680.29 o 
 -21   7   5    23846.82    23038.73    767.50 o 
 -19   7   5    22708.57    23311.71    746.71 o 
 -17   7   5    42379.83    39467.27   1111.41 o 
 -15   7   5     5842.86     4861.92    419.27 o 
 -13   7   5    42681.69    43526.61    774.29 o 
 -11   7   5    43866.42    44035.42    645.89 o 
  -9   7   5   345307.03   364561.94   4486.45 o 
  -7   7   5    85042.53    85608.27   1182.82 o 
  -5   7   5    43321.37    42315.84    658.78 o 
  -3   7   5      781.86     1040.01    142.02 o 
  -1   7   5    22795.38    25365.71    430.63 o 
   1   7   5   124575.59   130305.68   1458.55 o 
   3   7   5    20810.65    25879.96    473.05 o 
   5   7   5   128018.98   136879.86   1522.90 o 
   7   7   5      206.63     -288.00    158.56 o 
   9   7   5    24191.81    23292.97    606.35 o 
  11   7   5     4437.79     4525.11    282.32 o 
  13   7   5   130617.22   133638.72   2044.66 o 
  15   7   5     1617.13     1904.45    265.10 o 
  17   7   5      812.40      336.26    282.74 o 
  19   7   5     2096.32     2197.53    447.25 o 
  21   7   5    52696.27    55157.82   1450.07 o 
  23   7   5     2031.96     1738.94    493.12 o 
  25   7   5    35262.99    39757.07   1905.19 o 
  27   7   5     2930.81     2699.32    642.21 o 
  29   7   5    14990.54    17375.83   1574.37 o 
  31   7   5    61768.39    65619.13   2022.86 o 
  33   7   5    66665.10    75088.70   2685.33 o 
  35   7   5    20234.27    21351.49   1525.14 o 
  37   7   5    45913.83    47509.27   1831.90 o 
  39   7   5      238.92        5.70    664.10 o 
  41   7   5     7440.57     7362.74   1235.48 o 
  43   7   5     5510.93     4471.98    953.25 o 
  45   7   5     1998.53     1464.31    878.55 o 
  47   7   5     4168.15     2971.68   1511.76 o 
 -44   8   5     5947.61     4103.69    862.55 o 
 -42   8   5     4743.11     3578.28    832.03 o 
 -40   8   5     4783.51     5712.18    848.48 o 
 -38   8   5      410.67     -578.57    607.47 o 
 -36   8   5     1282.08      787.07    632.85 o 
 -34   8   5    39370.33    38919.82   1433.68 o 
 -32   8   5     2711.78     2538.21    640.13 o 
 -30   8   5    14504.77    15565.25    940.86 o 
 -28   8   5       60.03     -627.44    434.99 o 
 -26   8   5    11435.87     9376.19    630.07 o 
 -24   8   5    11924.96    13151.71    683.36 o 
 -22   8   5    17771.69    17488.81    703.73 o 
 -20   8   5      197.86     -693.46    346.73 o 
 -18   8   5     3238.18     3016.72    388.12 o 
 -16   8   5    16207.06    14830.73    723.63 o 
 -14   8   5    28386.70    25175.67    728.82 o 
 -12   8   5    47593.03    49299.52   1084.30 o 
 -10   8   5    11069.95    11941.95    385.11 o 
  -8   8   5     9305.95    10646.66    330.98 o 
  -6   8   5    44797.33    50145.38    764.34 o 
  -4   8   5   178497.97   182089.61   1846.03 o 
  -2   8   5    53739.68    52355.07    905.69 o 
   0   8   5    51812.62    52020.43    960.84 o 
   2   8   5    89801.64    86830.45   1323.97 o 
   4   8   5      805.66     1003.63    186.68 o 
   6   8   5   126539.94   126412.49   1447.02 o 
   8   8   5    11057.12    10868.81    459.92 o 
  10   8   5   131118.86   136918.42   1928.99 o 
  12   8   5    32555.34    32412.23    891.27 o 
  14   8   5     7180.43     8050.59    496.04 o 
  16   8   5    73576.87    73531.72   1633.04 o 
  18   8   5       47.84      -41.56    371.48 o 
  20   8   5    36655.61    38140.75   1312.03 o 
  22   8   5    35519.35    39529.55   1365.81 o 
  24   8   5    15055.01    15734.95    926.09 o 
  26   8   5   159436.31   169058.23   3669.41 o 
  28   8   5    29922.38    32319.80   1380.98 o 
  30   8   5    39204.45    41701.38   1597.75 o 
  32   8   5    12803.54    11704.90    986.86 o 
  34   8   5       19.26     -968.74   1064.03 o 
  36   8   5        8.56     -141.73    659.44 o 
  38   8   5        5.18     -905.48    674.41 o 
  40   8   5     2939.31     1614.32    792.55 o 
  42   8   5     3117.16     2401.41    845.92 o 
  44   8   5    27865.33    27455.79   1605.92 o 
 -43   9   5     6242.68     6833.55    945.59 o 
 -41   9   5    47777.05    49098.64   1796.71 o 
 -39   9   5     2908.75     3430.89    789.51 o 
 -37   9   5      152.31     -484.74    615.93 o 
 -35   9   5     1636.71      296.92    588.16 o 
 -33   9   5    39702.05    38787.34   1438.53 o 
 -31   9   5    33997.80    36595.70   1691.61 o 
 -29   9   5     1551.88     2241.83    580.60 o 
 -27   9   5    42478.85    42500.45   1364.15 o 
 -25   9   5    12348.74    10850.55    672.84 o 
 -23   9   5     7870.52     8149.61    592.44 o 
 -21   9   5      535.44      414.06    380.32 o 
 -19   9   5     2739.43     1714.51    376.09 o 
 -17   9   5     4607.50     4278.39    422.06 o 
 -15   9   5     2127.41     2405.85    432.51 o 
 -13   9   5     7225.08     7040.09    430.17 o 
 -11   9   5     7428.73     6536.12    402.85 o 
  -9   9   5    13239.79    12009.34    444.46 o 
  -7   9   5     7978.65     7920.60    321.18 o 
  -5   9   5     8228.61     7803.12    283.72 o 
  -3   9   5    38913.84    39431.47    935.69 o 
  -1   9   5      307.50      748.39    237.99 o 
   1   9   5    29763.35    29881.00    775.47 o 
   3   9   5     6764.11     8381.46    401.90 o 
   5   9   5    55570.77    57662.45    904.01 o 
   7   9   5    14075.18    16378.95    504.09 o 
   9   9   5    43299.17    43211.14   1136.58 o 
  11   9   5     1272.73     1261.74    390.87 o 
  13   9   5    14358.88    16788.28    794.39 o 
  15   9   5     2657.07     1864.31    458.59 o 
  17   9   5     2323.04     2063.86    472.06 o 
  19   9   5    18989.71    20206.31    981.14 o 
  21   9   5     9243.42     9739.83    836.61 o 
  23   9   5    44459.07    46913.43   1537.18 o 
  25   9   5    47471.61    50850.01   1767.23 o 
  27   9   5     2659.84     2717.41    653.25 o 
  29   9   5    17098.99    18629.93   1104.78 o 
  31   9   5      158.59      232.13    625.55 o 
  33   9   5     4055.33     3353.72    940.23 o 
  35   9   5     2833.52     2123.22    932.86 o 
  37   9   5    21303.21    23781.40   1748.82 o 
  39   9   5    11942.69     7854.88   1104.58 o 
  41   9   5       14.94     1496.32    809.60 o 
 -40  10   5     7362.98     9477.13   1094.50 o 
 -38  10   5    32827.21    35264.61   1511.19 o 
 -36  10   5    45417.95    50144.93   1702.11 o 
 -34  10   5       25.34     -278.51    584.83 o 
 -32  10   5      365.49      240.16    545.44 o 
 -30  10   5    25747.17    23255.54   1416.11 o 
 -28  10   5    55040.59    52385.78   1567.86 o 
 -26  10   5    10206.67    11368.84    813.13 o 
 -24  10   5    23571.74    21139.12    978.55 o 
 -22  10   5      428.13      187.57    434.25 o 
 -20  10   5    20370.30    20785.06    900.20 o 
 -18  10   5     9319.06     8819.49    575.27 o 
 -16  10   5   128251.27   129382.49   2250.80 o 
 -14  10   5    18112.13    18699.71    670.68 o 
 -12  10   5    52349.10    51907.78   1071.31 o 
 -10  10   5       10.31      197.22    288.08 o 
  -8  10   5     1672.24     1278.46    276.97 o 
  -6  10   5     8682.81     8705.00    361.18 o 
  -4  10   5     8338.75     9537.16    562.30 o 
  -2  10   5    10576.28    11955.93    869.05 o 
   0  10   5     9487.07     9111.28    686.31 o 
   2  10   5    62321.54    58596.64   1643.86 o 
   4  10   5      148.36       93.84    307.24 o 
   6  10   5    57058.79    56961.66    999.77 o 
   8  10   5    23880.54    24875.57    984.33 o 
  10  10   5     9962.13     8704.87    537.08 o 
  12  10   5     9119.26     8943.32    576.67 o 
  14  10   5       16.93     -729.67    364.83 o 
  16  10   5     7020.01     6472.59    591.62 o 
  18  10   5     5331.86     5566.20    615.71 o 
  20  10   5   103968.03   111946.49   2577.38 o 
  22  10   5      399.84     1240.16    555.54 o 
  24  10   5    21894.09    22570.36   1135.43 o 
  26  10   5     7208.96     7075.26   1169.24 o 
  28  10   5     2964.35     2754.34    675.69 o 
  30  10   5    31305.07    30614.49   1439.38 o 
  32  10   5     2446.07     2340.39    889.14 o 
  34  10   5    17731.56    19983.20   1596.68 o 
  36  10   5    19013.38    17816.72   1325.27 o 
  38  10   5     3804.72     4547.04    881.15 o 
 -35  11   5     6897.65     6740.89    835.82 o 
 -33  11   5    45521.56    48201.09   1633.81 o 
 -31  11   5     2924.56     2783.66    655.51 o 
 -29  11   5     8000.66     7578.81    744.93 o 
 -27  11   5       62.69      276.95    601.17 o 
 -25  11   5    11921.59    11776.15    819.41 o 
 -23  11   5    28939.98    27927.82   1094.22 o 
 -21  11   5    14891.18    14266.07   1021.75 o 
 -19  11   5    18246.28    19818.42    891.54 o 
 -17  11   5      460.02     1119.48    414.71 o 
 -15  11   5     1568.09     1677.74    420.27 o 
 -13  11   5     5336.43     4929.42    466.86 o 
 -11  11   5    57024.93    54313.82   1266.16 o 
  -9  11   5       62.25     -173.49    283.57 o 
  -7  11   5    15477.95    15065.58    564.10 o 
  -5  11   5     1055.05      888.54    558.99 o 
  -3  11   5     5448.38     5313.07    695.42 o 
  -1  11   5     1230.74     1152.21    492.55 o 
   1  11   5    11014.02    12052.31    781.32 o 
   3  11   5     9436.01     8910.76   1379.34 o 
   5  11   5    28870.38    29919.09    766.42 o 
   7  11   5     5147.55     6299.24    436.48 o 
   9  11   5    42728.90    45157.63   1044.77 o 
  11  11   5     8482.77    11018.72    541.49 o 
  13  11   5    94212.14   100397.58   2022.72 o 
  15  11   5    61757.19    64463.25   1674.86 o 
  17  11   5   108640.53   112413.74   2514.49 o 
  19  11   5    15876.45    18647.02    977.97 o 
  21  11   5    28192.32    28343.03   1194.77 o 
  23  11   5      345.27     -131.22    529.83 o 
  25  11   5      158.38      565.04    575.75 o 
  27  11   5     1941.07     1758.48    779.29 o 
  29  11   5     2827.57     1071.75    806.40 o 
  31  11   5     6105.59     4519.70    969.35 o 
  33  11   5    32444.04    29561.81   3955.64 o 
  35  11   5      233.17      843.52    715.03 o 
 -32  12   5       45.12     -141.92    600.82 o 
 -30  12   5     3176.66     2175.16    655.81 o 
 -28  12   5     2928.72     2620.99    656.55 o 
 -26  12   5     9880.06     9187.43    769.29 o 
 -24  12   5      756.44      439.88    643.51 o 
 -22  12   5    17871.09    16183.97   1361.27 o 
 -20  12   5      540.47       48.59    460.33 o 
 -18  12   5      731.58      847.83    433.89 o 
 -16  12   5    10778.79    10172.91    633.88 o 
 -14  12   5     2242.91     2304.84    441.53 o 
 -12  12   5    54829.91    54501.41   1310.48 o 
 -10  12   5     4874.26     6305.39    476.64 o 
  -8  12   5     8716.01     9242.38    489.96 o 
  -6  12   5    10767.81    12466.84    678.11 o 
  -4  12   5     3424.23     3749.19    878.42 o 
  -2  12   5     1075.68     2349.24   1247.20 o 
   0  12   5     8287.30     9313.58   1521.43 o 
   2  12   5     1242.19      906.70    533.03 o 
   4  12   5    60689.21    62276.61   3497.08 o 
   6  12   5     3081.48     2586.00    374.40 o 
   8  12   5    26058.60    25701.33    774.22 o 
  10  12   5      157.39      930.47    386.00 o 
  12  12   5      427.28      859.31    375.54 o 
  14  12   5    16188.47    16968.28    728.86 o 
  16  12   5       19.80      138.76    453.00 o 
  18  12   5    23558.42    21477.10    977.05 o 
  20  12   5     2665.92     1850.87    677.52 o 
  22  12   5      947.94      505.08    515.89 o 
  24  12   5      596.73      -73.14    642.21 o 
  26  12   5       95.53      351.86    527.72 o 
  28  12   5     9595.50    10005.82   1018.27 o 
  30  12   5      709.78      -32.40    733.86 o 
 -25  13   5     1398.34     1718.88    592.58 o 
 -23  13   5     9604.55    10023.99    765.12 o 
 -21  13   5    10248.91     9827.40    733.89 o 
 -19  13   5      251.44      765.07    472.77 o 
 -17  13   5    20324.74    18563.42    868.50 o 
 -15  13   5      133.86       34.28    591.77 o 
 -13  13   5    10479.26    10970.78    625.05 o 
 -11  13   5     1031.13     1107.54    389.63 o 
  -9  13   5    45941.63    47766.54   1164.36 o 
  -7  13   5    26788.68    26437.12   1391.75 o 
  -5  13   5    14309.73    13522.62   1538.43 o 
  -3  13   5     5773.57     5996.98    828.29 o 
  -1  13   5     3639.90     3477.35    711.98 o 
   1  13   5     8662.54     8543.81    858.65 o 
   3  13   5      465.69      272.24    623.27 o 
   5  13   5      651.91      514.38    344.50 o 
   7  13   5    10117.98     9402.66    716.39 o 
   9  13   5    43676.43    45539.56   1157.27 o 
  11  13   5     5631.38     7107.61    563.45 o 
  13  13   5    91140.18    98982.12   2658.90 o 
  15  13   5       34.16      130.66    416.10 o 
  17  13   5    19337.04    20634.76    835.00 o 
  19  13   5      845.83      302.50    448.06 o 
  21  13   5     2093.42      939.82    906.73 o 
  23  13   5    10090.72     8954.11    769.31 o 
  25  13   5      138.26     -494.39    935.67 o 
 -18  14   5     7832.18     5933.66    630.67 o 
 -16  14   5     1762.65     1492.49    496.50 o 
 -14  14   5    12939.82    12885.02    705.99 o 
 -12  14   5     4583.81     3317.63    468.03 o 
 -10  14   5     1993.11     2600.56    506.00 o 
  -8  14   5    24898.38    28799.40   1502.73 o 
  -6  14   5     6669.15     8055.67    917.95 o 
  -4  14   5    96356.08   101160.85   3014.87 o 
  -2  14   5      226.50     -454.94   1691.48 o 
   0  14   5    36475.25    36560.75   2077.99 o 
   2  14   5     1454.94     1001.88   1891.63 o 
   4  14   5      310.19      315.71    805.20 o 
   6  14   5    15381.25    15288.84    858.71 o 
   8  14   5     4132.64     5588.08    479.72 o 
  10  14   5    43386.26    43679.50   1170.33 o 
  12  14   5    15308.61    14189.04   1049.59 o 
  14  14   5     6026.58     6361.32    604.99 o 
  16  14   5    24300.34    23191.40    999.00 o 
 -52   0   6     8605.51     9021.57   1968.60 o 
 -50   0   6    13629.28    11576.20   1951.83 o 
 -48   0   6    12885.89    12327.88   1953.62 o 
 -46   0   6     1163.29     -429.44   1453.86 o 
 -44   0   6       55.77     1462.05   1516.47 o 
 -42   0   6       40.19     -333.82   1391.77 o 
 -40   0   6    63440.05    70251.00   3698.19 o 
 -38   0   6   146736.48   141453.11   5845.79 o 
 -36   0   6   200859.13   203585.08   4483.41 o 
 -34   0   6   334680.69   334465.00   5196.61 o 
 -32   0   6    45968.97    50561.96   1172.95 o 
 -30   0   6    73441.16    68122.29   1624.90 o 
 -28   0   6    48416.24    46568.53   1104.21 o 
 -26   0   6    67251.40    63390.75   1228.39 o 
 -24   0   6    39551.68    38836.25    888.98 o 
 -22   0   6    10409.88    11281.03    443.66 o 
 -20   0   6    90004.03    86941.41   1338.42 o 
 -18   0   6   126082.86   137519.39   1882.43 o 
 -16   0   6     4075.70     4437.55    281.67 o 
 -14   0   6    28361.39    25216.84    640.98 o 
 -12   0   6     9497.83     9454.91    346.37 o 
 -10   0   6    39305.48    39779.38    683.25 o 
  -8   0   6   268193.75   268293.03   3487.53 o 
  -6   0   6  1003957.69   993332.00  12230.89 o 
  -4   0   6   115436.90   116319.90   1616.51 o 
  -2   0   6   222922.14   212618.19   2769.47 o 
   0   0   6   413650.88   416373.28   5220.54 o 
   2   0   6   270842.94   259637.41   3334.91 o 
   4   0   6   468578.91   454817.88   6217.56 o 
   6   0   6   132527.86   129024.02   1941.62 o 
   8   0   6   479349.09   469411.16   6431.79 o 
  10   0   6        5.65     1507.35    217.09 o 
  12   0   6    58465.49    51724.45    902.64 o 
  14   0   6     5161.25     6018.60    275.49 o 
  16   0   6     4109.24     5880.03    325.77 o 
  18   0   6    15008.71    15258.30    434.34 o 
  20   0   6     2715.92     3316.97    266.26 o 
  22   0   6   120389.33   122501.87   1642.43 o 
  24   0   6    12727.51    13356.47    460.96 o 
  26   0   6     5176.61     6674.35    485.26 o 
  28   0   6     6633.52     6547.17    403.42 o 
  30   0   6      110.88      -22.79    295.41 o 
  32   0   6    28273.20    30401.68   1241.67 o 
  34   0   6     1888.78     3173.44    532.04 o 
  36   0   6     2218.44     1307.55    738.77 o 
  38   0   6    15102.90    15353.55   1961.97 o 
  40   0   6   121489.30   115603.03   5272.97 o 
  42   0   6     6725.34     9887.31   1922.13 o 
  44   0   6   245032.23   250772.72   9607.90 o 
  46   0   6      325.08     2089.31   1635.53 o 
  48   0   6    30538.54    28209.71   2739.62 o 
  50   0   6     2738.85     1467.81   1791.19 o 
  52   0   6      570.09      892.29   1849.27 o 
 -53   1   6    11888.63    13562.60   1512.80 o 
 -51   1   6    27140.44    22963.99   1743.98 o 
 -49   1   6      970.60      957.38   1088.35 o 
 -47   1   6     5565.19     3179.19   1127.30 o 
 -45   1   6     1611.40      274.04   1008.38 o 
 -43   1   6    24739.22    23179.08   1638.77 o 
 -41   1   6    12270.52    13362.56   1305.13 o 
 -39   1   6    58915.71    60075.29   1937.90 o 
 -37   1   6    53350.64    51435.48   1271.05 o 
 -35   1   6     2578.76     2461.10    431.36 o 
 -33   1   6    17996.36    17550.23    651.10 o 
 -31   1   6    91171.89    92347.55   1245.05 o 
 -29   1   6     4671.43     4069.88    305.35 o 
 -27   1   6     3285.80     2297.81    258.93 o 
 -25   1   6      242.59      650.84    210.19 o 
 -23   1   6    46481.63    43298.37    636.59 o 
 -21   1   6   169137.64   172525.95   1697.17 o 
 -19   1   6    33269.80    35665.73    539.95 o 
 -17   1   6   162907.23   158146.89   1538.35 o 
 -15   1   6     2090.36     3055.43    170.70 o 
 -13   1   6     8695.60     9542.34    256.12 o 
 -11   1   6      229.18      429.54    137.45 o 
  -9   1   6    47486.25    47581.75    589.92 o 
  -7   1   6    95086.59    95082.84    987.43 o 
  -5   1   6     3959.23     3354.84    161.35 o 
  -3   1   6   238323.66   246795.34   2370.32 o 
  -1   1   6    55705.00    54524.59    640.41 o 
   1   1   6    27497.43    30125.77    439.36 o 
   3   1   6    13819.10    15446.79    303.70 o 
   5   1   6     2054.00     1790.27    161.39 o 
   7   1   6    14377.46    14001.75    325.83 o 
   9   1   6    26229.02    24249.89    408.90 o 
  11   1   6    19945.79    17517.03    344.89 o 
  13   1   6     6765.38     8273.05    242.26 o 
  15   1   6    19493.06    16021.28    313.25 o 
  17   1   6    21719.75    22534.50    407.96 o 
  19   1   6    16610.73    15886.60    366.71 o 
  21   1   6     7459.10     9375.56    271.24 o 
  23   1   6    34040.97    33407.03    501.82 o 
  25   1   6      411.68       58.35    167.32 o 
  27   1   6   102869.59    98823.47   1112.37 o 
  29   1   6     1553.33     1778.66    242.35 o 
  31   1   6    30755.18    30848.91    695.56 o 
  33   1   6      134.63       -2.37    312.49 o 
  35   1   6     8730.92     8786.99    512.28 o 
  37   1   6    13110.16    14021.56    776.76 o 
  39   1   6    16203.84    17167.46    968.67 o 
  41   1   6    45019.13    41906.95   2974.20 o 
  43   1   6    18969.41    16737.14   1582.25 o 
  45   1   6     3252.82     3846.25   1221.87 o 
  47   1   6    40500.07    37556.56   2165.25 o 
  49   1   6     9177.18     6726.73   1732.41 o 
  51   1   6     1211.89     2085.26   1254.63 o 
  53   1   6      477.54      -10.91   1167.15 o 
 -52   2   6     1426.27     2935.05   1178.43 o 
 -50   2   6       58.07    -1248.22    991.79 o 
 -48   2   6     6415.93     5506.15   1160.61 o 
 -46   2   6    22354.80    24333.29   1655.05 o 
 -44   2   6     1894.09     2782.54   1051.81 o 
 -42   2   6   101200.77   104571.97   2769.85 o 
 -40   2   6      583.42     1110.40    566.20 o 
 -38   2   6    77129.48    76798.35   1593.09 o 
 -36   2   6     8646.44     8628.33    565.27 o 
 -34   2   6     8136.38     7286.18    495.57 o 
 -32   2   6   104995.70   104518.60   1733.76 o 
 -30   2   6    46702.70    48676.64   1058.85 o 
 -28   2   6   165876.25   171849.72   2125.29 o 
 -26   2   6    22777.53    21313.52    516.25 o 
 -24   2   6      791.27      527.15    197.33 o 
 -22   2   6     2023.13     2542.37    214.57 o 
 -20   2   6    47846.29    46307.04    638.19 o 
 -18   2   6      147.30      234.51    167.14 o 
 -16   2   6     4162.34     4284.99    221.60 o 
 -14   2   6      415.87      312.98    154.84 o 
 -12   2   6    11923.95    13591.50    324.54 o 
 -10   2   6    84466.69    85878.33    981.87 o 
  -8   2   6    23872.20    27601.66    435.56 o 
  -6   2   6     2734.93     3637.77    190.56 o 
  -4   2   6    79657.73    82451.47    965.91 o 
  -2   2   6    91679.95    91559.09   1044.34 o 
   0   2   6    15661.75    15993.89    353.73 o 
   2   2   6   143351.00   132544.27   1486.37 o 
   4   2   6    58836.02    53913.02    736.32 o 
   6   2   6     3316.13     5328.45    219.99 o 
   8   2   6    83280.48    78044.64   1070.59 o 
  10   2   6      150.71      227.56    152.16 o 
  12   2   6   238655.88   240834.95   2500.62 o 
  14   2   6    57859.79    57953.99    842.00 o 
  16   2   6       55.41      136.27    133.37 o 
  18   2   6    35020.42    32066.58    486.43 o 
  20   2   6    23402.75    24325.55    496.96 o 
  22   2   6    12117.26    12605.87    316.48 o 
  24   2   6    19432.91    19896.40    455.31 o 
  26   2   6       28.82      302.12    190.08 o 
  28   2   6    75982.77    75783.88   1222.45 o 
  30   2   6     7851.78     6520.65    447.46 o 
  32   2   6     5749.22     4837.17    407.63 o 
  34   2   6      122.95     -326.58    431.33 o 
  36   2   6    31240.13    31782.56    933.64 o 
  38   2   6    11979.55    11730.39    741.10 o 
  40   2   6    34805.51    34796.86   1210.69 o 
  42   2   6     5155.55     3847.87    956.37 o 
  44   2   6    13151.46    12728.22   3400.33 o 
  46   2   6    16803.49    15159.66   1544.67 o 
  48   2   6    13109.00    14766.40   1508.27 o 
  50   2   6    17748.54    19909.14   1727.72 o 
  52   2   6    19124.99    19151.08   1694.17 o 
 -51   3   6    19079.96    19585.21   2534.79 o 
 -49   3   6    13997.21    13177.45   1239.58 o 
 -47   3   6      148.81     1643.31   1124.35 o 
 -45   3   6    86275.38    87585.70   2450.77 o 
 -43   3   6      787.15     1932.14    840.95 o 
 -41   3   6    75245.45    74485.11   1707.23 o 
 -39   3   6     6006.75     5965.55    648.89 o 
 -37   3   6    20653.43    19175.65    863.90 o 
 -35   3   6    15215.09    14339.71    634.21 o 
 -33   3   6    13547.44    13269.01    657.10 o 
 -31   3   6     2264.06     1813.71    402.95 o 
 -29   3   6    71799.01    73966.38   1250.16 o 
 -27   3   6    23552.85    24399.87    677.16 o 
 -25   3   6    78786.91    74678.45   1204.04 o 
 -23   3   6     3474.12     4227.47    304.59 o 
 -21   3   6    44548.34    37703.16    669.81 o 
 -19   3   6   154673.44   149430.13   1654.98 o 
 -17   3   6    55189.20    52856.97    801.81 o 
 -15   3   6   288760.66   286824.75   3016.21 o 
 -13   3   6     7701.35     9217.84    307.37 o 
 -11   3   6     9144.00     8917.65    370.71 o 
  -9   3   6    58751.57    50017.84    697.10 o 
  -7   3   6    54109.21    54875.23    729.39 o 
  -5   3   6   277786.53   273135.56   2940.19 o 
  -3   3   6     4305.67     4986.44    288.25 o 
  -1   3   6      463.47      761.70    139.72 o 
   1   3   6      952.42     1133.28    149.68 o 
   3   3   6   187610.47   188779.69   2679.96 o 
   5   3   6    37277.75    37410.66    657.04 o 
   7   3   6      349.95      806.88    176.44 o 
   9   3   6     1728.61     1447.58    173.68 o 
  11   3   6   196351.66   187284.20   2362.37 o 
  13   3   6    16736.70    17642.45    426.73 o 
  15   3   6   476868.63   465333.91   4945.02 o 
  17   3   6    30612.07    33425.77    626.52 o 
  19   3   6    18899.93    16494.72    466.33 o 
  21   3   6    23661.95    24014.35    468.86 o 
  23   3   6    65064.78    62277.84    902.60 o 
  25   3   6    40271.51    41705.92    763.45 o 
  27   3   6    51228.57    48712.41    860.76 o 
  29   3   6      796.14      578.37    298.26 o 
  31   3   6      122.81     -307.94    364.33 o 
  33   3   6    92296.96    94578.96   1907.20 o 
  35   3   6       27.11       28.20    355.68 o 
  37   3   6    40295.34    41586.57   1101.14 o 
  39   3   6     8027.61     6950.09    669.48 o 
  41   3   6     2001.67     2714.81    685.23 o 
  43   3   6    11998.15    10884.68   1071.47 o 
  45   3   6      248.26     -272.44    810.99 o 
  47   3   6    17806.47    17104.03   2148.71 o 
  49   3   6     3747.56     4600.32   2095.05 o 
  51   3   6    18544.47    19628.16   2203.87 o 
 -50   4   6    19512.07    23439.48   2672.56 o 
 -48   4   6     1139.84     -328.37   1506.26 o 
 -46   4   6    29964.35    31220.73   1685.56 o 
 -44   4   6     1579.91     1085.30    620.03 o 
 -42   4   6     3193.34     1667.19    629.10 o 
 -40   4   6     9605.70     9566.03    848.08 o 
 -38   4   6     1472.91     1639.39    548.90 o 
 -36   4   6     8605.92     7000.15    636.43 o 
 -34   4   6      363.60      453.56    426.65 o 
 -32   4   6     6658.90     5281.98    535.52 o 
 -30   4   6    15487.19    16141.38    678.85 o 
 -28   4   6      186.14     -346.42    340.49 o 
 -26   4   6    70393.41    66388.91   1264.50 o 
 -24   4   6     2135.55     1786.95    354.89 o 
 -22   4   6   110007.92   108352.45   1680.76 o 
 -20   4   6    43438.61    43876.45    853.27 o 
 -18   4   6    13999.59    13940.72    444.50 o 
 -16   4   6    59316.72    60813.96    883.62 o 
 -14   4   6    29982.22    30581.92    603.24 o 
 -12   4   6    55190.84    54824.17    832.23 o 
 -10   4   6    56685.02    56932.44    835.04 o 
  -8   4   6     2010.14     3098.20    215.76 o 
  -6   4   6     8960.58     8569.09    293.58 o 
  -4   4   6    55616.76    52404.52    723.23 o 
  -2   4   6    51513.97    45890.86    648.94 o 
   0   4   6   270296.78   272568.97   3027.39 o 
   2   4   6     2638.06     2551.53    172.03 o 
   4   4   6   284983.66   289959.47   3472.50 o 
   6   4   6    60481.36    59099.87    868.61 o 
   8   4   6      906.59     1127.66    226.22 o 
  10   4   6   199847.06   200737.44   2514.99 o 
  12   4   6      246.33      360.95    232.72 o 
  14   4   6    38914.31    41737.89    857.62 o 
  16   4   6    70396.75    70961.88   1246.95 o 
  18   4   6    44777.44    46072.49    965.83 o 
  20   4   6   282058.94   278105.44   4169.84 o 
  22   4   6    12874.99    14594.83    656.32 o 
  24   4   6   109587.64   105748.38   1481.81 o 
  26   4   6    24506.86    26569.93    629.60 o 
  28   4   6    38136.51    35523.12   1112.88 o 
  30   4   6     4766.39     3477.57    473.03 o 
  32   4   6    24036.59    23201.29    868.92 o 
  34   4   6     1428.27      183.86    419.76 o 
  36   4   6    10482.47     7981.64    595.98 o 
  38   4   6      105.89     -585.77    430.64 o 
  40   4   6    21534.25    20007.59   1389.08 o 
  42   4   6     3122.26     1130.09    830.60 o 
  44   4   6      827.70      723.23    591.81 o 
  46   4   6     2840.10     2322.21   1215.28 o 
  48   4   6      360.13     -782.69   1149.88 o 
  50   4   6       42.19    -1290.97   1885.83 o 
 -49   5   6    45684.46    47859.88   2856.55 o 
 -47   5   6    20873.49    21830.65   1369.46 o 
 -45   5   6    38052.91    39659.66   1442.21 o 
 -43   5   6     5831.26     6303.85    767.35 o 
 -41   5   6    20362.33    22748.01   1075.90 o 
 -39   5   6     1119.21     1438.32    583.66 o 
 -37   5   6    12258.13    13046.65    823.27 o 
 -35   5   6       43.15       12.25    441.47 o 
 -33   5   6    18694.95    17810.03    782.23 o 
 -31   5   6     8347.73     7820.02    586.41 o 
 -29   5   6    48211.59    46133.30   1122.38 o 
 -27   5   6     8775.68     8964.51    567.27 o 
 -25   5   6   215373.97   218806.00   3001.84 o 
 -23   5   6     8577.53     8219.73    491.31 o 
 -21   5   6    99871.52    94934.41   1528.85 o 
 -19   5   6     2739.56     3230.93    336.93 o 
 -17   5   6      433.13      460.08    229.26 o 
 -15   5   6    13261.21    14712.76    420.05 o 
 -13   5   6   158350.05   166094.97   2766.82 o 
 -11   5   6    99118.30    99748.84   1348.79 o 
  -9   5   6    89516.89    91743.68   1167.28 o 
  -7   5   6    59288.54    63939.36    871.75 o 
  -5   5   6     2792.34     2903.69    188.42 o 
  -3   5   6   101427.56   106058.93   1264.00 o 
  -1   5   6    23990.32    22251.60    423.92 o 
   1   5   6   111095.39   111535.73   1307.29 o 
   3   5   6   141889.05   138453.53   1572.92 o 
   5   5   6     1953.51     2330.79    175.29 o 
   7   5   6   186228.25   185868.00   2304.34 o 
   9   5   6   123496.49   132162.61   1610.23 o 
  11   5   6    38252.81    36617.64    769.69 o 
  13   5   6       91.94     -362.15    197.03 o 
  15   5   6    14634.08    15051.99    540.31 o 
  17   5   6   154848.31   160858.88   2574.90 o 
  19   5   6    79084.73    82129.33   1572.64 o 
  21   5   6   206882.83   200882.64   3195.33 o 
  23   5   6    96500.08    99931.56   1890.32 o 
  25   5   6      462.36      -25.98    363.14 o 
  27   5   6     2320.02     2647.65    445.80 o 
  29   5   6    27294.93    25570.27    902.83 o 
  31   5   6    20466.51    20397.73    820.74 o 
  33   5   6    16622.90    17051.17   1212.00 o 
  35   5   6     1480.40     1410.02    570.51 o 
  37   5   6      264.26    -1060.15    530.08 o 
  39   5   6      486.58     -166.12    597.79 o 
  41   5   6     1318.45      398.91    590.16 o 
  43   5   6      902.22      337.11    620.03 o 
  45   5   6     5736.94     5466.98   1057.91 o 
  47   5   6    15350.46    14184.32   1294.16 o 
  49   5   6     7121.78    11627.72   1617.28 o 
 -48   6   6        6.27      -56.32    710.53 o 
 -46   6   6     5662.09     6983.83    857.89 o 
 -44   6   6     3345.04     2632.85    721.36 o 
 -42   6   6       94.92      257.20    597.79 o 
 -40   6   6     1153.36     1584.83    670.82 o 
 -38   6   6    22880.35    23139.57   1275.23 o 
 -36   6   6    40368.48    42903.82   2101.63 o 
 -34   6   6    33442.71    32139.89   1271.14 o 
 -32   6   6    53798.52    54558.79   1553.06 o 
 -30   6   6     3664.64     3657.38    529.32 o 
 -28   6   6    47657.55    48220.00   1472.80 o 
 -26   6   6    71726.18    71405.78   1471.76 o 
 -24   6   6    59601.99    56955.48   1256.82 o 
 -22   6   6    32209.47    28639.71    851.61 o 
 -20   6   6     2783.42     2776.07    382.61 o 
 -18   6   6      810.13      178.28    279.29 o 
 -16   6   6       11.43     -361.61    250.22 o 
 -14   6   6    27707.28    29851.10    635.93 o 
 -12   6   6    13407.97    13044.53    367.78 o 
 -10   6   6     5367.24     8628.27    299.85 o 
  -8   6   6   316781.25   317681.81   4098.30 o 
  -6   6   6    39180.83    40105.98    602.64 o 
  -4   6   6   239137.88   237236.80   2426.14 o 
  -2   6   6    37806.24    36611.58    549.10 o 
   0   6   6     3612.75     4866.91    207.03 o 
   2   6   6    50200.54    49315.00    663.04 o 
   4   6   6     6651.93     6398.32    292.82 o 
   6   6   6    14546.26    15227.35    402.84 o 
   8   6   6     2893.26     2391.54    205.22 o 
  10   6   6    46172.10    45394.70    671.38 o 
  12   6   6    19308.49    17813.23    448.68 o 
  14   6   6    50734.76    48607.88   1067.18 o 
  16   6   6    79074.76    77232.55   1657.12 o 
  18   6   6      195.84     -114.59    550.05 o 
  20   6   6     5254.80     5267.68    531.60 o 
  22   6   6    39424.39    37455.16   1485.10 o 
  24   6   6    13894.44    12755.21    765.47 o 
  26   6   6     8256.12     8915.50    698.44 o 
  28   6   6      115.42     -263.14    687.68 o 
  30   6   6    13374.40    11801.99    922.46 o 
  32   6   6     4444.17     4342.90    741.97 o 
  34   6   6    24555.12    22419.72   1274.16 o 
  36   6   6     1864.55      656.80    860.28 o 
  38   6   6    16346.26    16666.71   3026.73 o 
  40   6   6    35753.84    37487.79   1715.19 o 
  42   6   6      162.15      901.79    746.15 o 
  44   6   6    42874.59    47469.14   2063.94 o 
  46   6   6        7.51     -104.75    704.15 o 
  48   6   6     6785.16     5475.20    921.58 o 
 -47   7   6     6398.10     6311.46    957.78 o 
 -45   7   6     8066.80     7102.07    942.40 o 
 -43   7   6    32293.37    32887.30   1493.54 o 
 -41   7   6    14747.65    14165.41   1064.96 o 
 -39   7   6    56539.53    59134.25   3453.82 o 
 -37   7   6     2643.75     1966.36    758.12 o 
 -35   7   6     9811.94    10225.57   1118.09 o 
 -33   7   6    14087.79    13267.09    903.95 o 
 -31   7   6     4096.26     3183.33    545.70 o 
 -29   7   6    48691.05    49927.63   1341.34 o 
 -27   7   6     6910.62     6917.68    589.67 o 
 -25   7   6    18790.63    19768.15    768.76 o 
 -23   7   6    35785.60    34863.29    970.26 o 
 -21   7   6    15647.90    15586.11    661.16 o 
 -19   7   6    41549.11    40292.36    980.30 o 
 -17   7   6    76204.65    78659.54   1427.51 o 
 -15   7   6     9923.38     9805.59    479.73 o 
 -13   7   6     1146.70      632.76    276.74 o 
 -11   7   6       88.82       21.00    185.14 o 
  -9   7   6     7518.21     6456.19    353.41 o 
  -7   7   6    24163.97    25769.12    494.19 o 
  -5   7   6    25267.46    23414.17    455.01 o 
  -3   7   6    57913.56    60270.97    792.22 o 
  -1   7   6   174978.22   176556.31   1944.48 o 
   1   7   6    13967.15    15054.93    373.03 o 
   3   7   6   209940.03   208116.19   2251.88 o 
   5   7   6    23593.87    23590.64    593.92 o 
   7   7   6   138516.42   144527.86   1833.52 o 
   9   7   6    40384.91    39771.41    872.39 o 
  11   7   6    67204.46    71357.41   1309.18 o 
  13   7   6    14970.02    15532.95    515.86 o 
  15   7   6    60699.44    60059.08   1283.97 o 
  17   7   6    22476.82    22323.69    861.67 o 
  19   7   6    45020.82    45712.45   1273.98 o 
  21   7   6    42089.33    43378.96   1277.04 o 
  23   7   6    29704.77    30845.46   1107.30 o 
  25   7   6    27631.68    26608.06   1199.59 o 
  27   7   6    43632.84    45881.44   1672.33 o 
  29   7   6      557.45       34.54    566.89 o 
  31   7   6     5201.77     5427.17    778.28 o 
  33   7   6      154.66     -175.11    631.77 o 
  35   7   6     1588.25      824.37   1064.14 o 
  37   7   6       33.17      -21.06    858.52 o 
  39   7   6     5896.12     6180.49    937.93 o 
  41   7   6     1100.96      728.73    775.45 o 
  43   7   6     2044.72     1817.09   1079.19 o 
  45   7   6     4174.61     3624.82   1513.66 o 
 -44   8   6     1447.32     3254.04    857.52 o 
 -42   8   6    52628.43    54154.37   2800.03 o 
 -40   8   6    13445.85    15147.43   1103.37 o 
 -38   8   6    11563.20    11689.54   1344.20 o 
 -36   8   6       39.24      -46.93    607.91 o 
 -34   8   6       64.09      448.50    593.69 o 
 -32   8   6    67496.59    69265.45   1897.17 o 
 -30   8   6      343.08     1591.17    568.49 o 
 -28   8   6   102913.48   101542.14   2058.98 o 
 -26   8   6    13175.57    15838.25    926.06 o 
 -24   8   6     4882.80     4558.23    526.13 o 
 -22   8   6      892.27     1209.46    371.15 o 
 -20   8   6    15227.21    14588.94    643.97 o 
 -18   8   6     9726.73     9180.98    529.71 o 
 -16   8   6     1865.54     1919.50    351.02 o 
 -14   8   6    33429.04    34808.82    867.46 o 
 -12   8   6    63028.84    62382.60   1185.36 o 
 -10   8   6     5722.98     5831.81    344.00 o 
  -8   8   6    50457.49    49720.13    822.69 o 
  -6   8   6       12.53      109.91    176.52 o 
  -4   8   6      533.15     1016.24    180.53 o 
  -2   8   6    15585.45    16646.42    382.15 o 
   0   8   6    21094.59    24046.53    466.60 o 
   2   8   6    61783.96    64717.00    929.35 o 
   4   8   6   104065.43   115167.14   1552.88 o 
   6   8   6    53452.51    53489.51    888.05 o 
   8   8   6    55956.25    62695.11   1335.05 o 
  10   8   6     1547.96     1328.86    314.66 o 
  12   8   6     1234.44      632.59    395.59 o 
  14   8   6    31666.66    29906.38   1063.25 o 
  16   8   6      691.74      174.80    428.24 o 
  18   8   6    29452.13    30644.42   1150.69 o 
  20   8   6    14569.05    14639.43   1113.31 o 
  22   8   6        5.96      115.45    504.71 o 
  24   8   6    24245.11    26290.54   1186.66 o 
  26   8   6    38410.46    39219.10   1478.36 o 
  28   8   6     5428.92     6595.83    788.18 o 
  30   8   6     3563.41     2054.16   1028.39 o 
  32   8   6     6228.46     6495.97    868.11 o 
  34   8   6    35289.24    34316.92   2246.52 o 
  36   8   6    16915.86    20199.69   1522.93 o 
  38   8   6    56613.73    58276.68   2119.92 o 
  40   8   6      941.22     1754.80    807.87 o 
  42   8   6     2186.49     1770.66    850.71 o 
  44   8   6      724.74     1700.35    902.43 o 
 -41   9   6       67.35     -235.24    734.53 o 
 -39   9   6     7947.76     9734.71   1162.99 o 
 -37   9   6    33306.91    33110.63   1428.13 o 
 -35   9   6    39464.97    39579.63   1981.47 o 
 -33   9   6    27202.25    28133.88   1264.21 o 
 -31   9   6    23184.54    23531.71   1436.25 o 
 -29   9   6     2634.00     2293.55    593.06 o 
 -27   9   6     2704.59     2907.20    600.16 o 
 -25   9   6    42709.53    42626.64   1336.90 o 
 -23   9   6      578.60      515.39    401.58 o 
 -21   9   6    18156.78    18352.59    794.77 o 
 -19   9   6    34734.98    34895.05   1016.93 o 
 -17   9   6     7638.34     7741.17    502.11 o 
 -15   9   6   111624.43   109690.91   1829.52 o 
 -13   9   6     1185.10     2966.71    361.08 o 
 -11   9   6    84467.81    82417.22   1439.37 o 
  -9   9   6      572.54      703.11    290.39 o 
  -7   9   6      382.60      101.27    218.12 o 
  -5   9   6     6450.62     7172.88    313.07 o 
  -3   9   6     1769.09     1131.10    206.10 o 
  -1   9   6    54028.52    53012.29    870.62 o 
   1   9   6    12171.79    12108.03    463.86 o 
   3   9   6    82703.95    80997.65   1517.19 o 
   5   9   6    76566.38    77445.54   1330.56 o 
   7   9   6    67668.40    67083.16   1408.47 o 
   9   9   6    97941.46   100409.43   1843.38 o 
  11   9   6    15817.23    15041.89    647.55 o 
  13   9   6    27916.51    27897.99   1012.33 o 
  15   9   6    11151.07    10476.46    672.12 o 
  17   9   6     1114.56     1196.79    456.28 o 
  19   9   6    13898.92    13541.53   1096.72 o 
  21   9   6    36221.32    38743.03   1357.43 o 
  23   9   6    27128.59    28351.57   2414.14 o 
  25   9   6     1564.35     1079.50    586.41 o 
  27   9   6    41128.91    42615.91   1579.93 o 
  29   9   6    11461.61    12718.62    969.60 o 
  31   9   6    32534.18    34772.68   1513.65 o 
  33   9   6    27188.68    28883.69   1431.43 o 
  35   9   6    12992.89    11111.64   1276.32 o 
  37   9   6      762.98      693.01    906.83 o 
  39   9   6       89.88     -468.95    729.61 o 
  41   9   6    12621.01    14927.22   1242.96 o 
 -38  10   6     7929.19     7256.45    903.81 o 
 -36  10   6     1071.21      877.69    689.52 o 
 -34  10   6    19101.14    17926.06   1519.70 o 
 -32  10   6       46.97      523.43    596.04 o 
 -30  10   6    13372.57    13169.98    882.86 o 
 -28  10   6     1802.07     1920.47    625.29 o 
 -26  10   6    14285.30    13599.97    888.94 o 
 -24  10   6      311.71      294.00    462.74 o 
 -22  10   6    10219.71     9504.82    687.64 o 
 -20  10   6     2597.57     2206.82    487.05 o 
 -18  10   6      293.84      142.84    417.28 o 
 -16  10   6     1390.04     1175.62    419.83 o 
 -14  10   6       13.14     1760.61    388.15 o 
 -12  10   6     3292.45     3514.25    403.04 o 
 -10  10   6    15172.66    15571.40    640.28 o 
  -8  10   6    35787.25    35679.57    832.13 o 
  -6  10   6    23973.72    23872.11    658.63 o 
  -4  10   6    43567.63    42290.04    825.77 o 
  -2  10   6      995.82      794.70    213.59 o 
   0  10   6    17681.78    17169.51    681.45 o 
   2  10   6     2264.30     1723.64    323.55 o 
   4  10   6    41931.12    42372.78   1003.50 o 
   6  10   6     2009.26     2806.20    358.15 o 
   8  10   6    53495.14    55035.70   1246.71 o 
  10  10   6     3101.90     3682.99    534.63 o 
  12  10   6    48116.82    51408.50   1216.22 o 
  14  10   6     3155.38     2924.60    426.51 o 
  16  10   6    51376.58    56529.87   1771.60 o 
  18  10   6      106.75       64.51    594.74 o 
  20  10   6    54974.32    55015.75   1647.00 o 
  22  10   6     1744.88     3291.92    615.66 o 
  24  10   6    20080.03    21219.89   1889.26 o 
  26  10   6     4427.82     5105.16    720.90 o 
  28  10   6     3469.69     2966.61    705.49 o 
  30  10   6      817.84      -65.80    624.63 o 
  32  10   6      622.70      834.70    660.33 o 
  34  10   6     1050.75      176.16    882.85 o 
  36  10   6     1272.42      708.85   1604.23 o 
  38  10   6      174.29      509.10    736.63 o 
 -35  11   6     6716.71     5980.28    821.69 o 
 -33  11   6     2382.18     2124.83    683.59 o 
 -31  11   6     7350.35     8902.62    828.82 o 
 -29  11   6     3212.89     3198.80    653.77 o 
 -27  11   6      302.37      331.11    544.46 o 
 -25  11   6    15098.95    13673.22    983.63 o 
 -23  11   6      238.38     -389.04    455.14 o 
 -21  11   6     5669.83     5198.50    602.69 o 
 -19  11   6    19298.42    21186.41    932.66 o 
 -17  11   6     6606.95     7620.96    598.53 o 
 -15  11   6    65015.00    64694.52   1525.69 o 
 -13  11   6     8529.25     9830.26    588.05 o 
 -11  11   6    51404.02    50613.31   1240.76 o 
  -9  11   6     2558.09     2799.79    384.23 o 
  -7  11   6      939.42      976.70    306.17 o 
  -5  11   6       55.43     1054.52    306.39 o 
  -3  11   6     9163.77     8046.75    443.76 o 
  -1  11   6      618.00      101.16    265.29 o 
   1  11   6      351.49      685.69    343.13 o 
   3  11   6      276.79      604.94    283.94 o 
   5  11   6    30212.50    29669.63    936.22 o 
   7  11   6        4.07      -97.09    315.31 o 
   9  11   6    18633.55    19923.79    809.17 o 
  11  11   6     1132.56     2469.01    540.90 o 
  13  11   6     1058.72      353.58    378.05 o 
  15  11   6       85.36      683.56    404.85 o 
  17  11   6    14927.13    15043.86    813.46 o 
  19  11   6       15.89      955.59    594.73 o 
  21  11   6    28565.09    28025.12   1392.26 o 
  23  11   6     1529.66     1475.04    578.79 o 
  25  11   6     9498.75     8135.46    857.46 o 
  27  11   6     4404.91     4097.52    701.56 o 
  29  11   6      358.13      909.53    641.62 o 
  31  11   6     6385.11     7938.86   1132.12 o 
  33  11   6     1341.35     1460.51    911.88 o 
  35  11   6     5599.03     5887.36   1614.23 o 
 -30  12   6     8320.01     6943.21   1133.55 o 
 -28  12   6    29662.96    30261.23   1264.01 o 
 -26  12   6     6538.39     5439.45    699.20 o 
 -24  12   6     1470.50     1398.83    550.67 o 
 -22  12   6     2410.45     2695.31    695.34 o 
 -20  12   6    14946.21    14758.32    812.69 o 
 -18  12   6     2655.80     3257.34    618.90 o 
 -16  12   6     1657.78     1446.96    439.49 o 
 -14  12   6     2334.99     2461.76    454.78 o 
 -12  12   6    25337.85    24411.60    881.47 o 
 -10  12   6     8670.11     9520.14    570.34 o 
  -8  12   6    97580.91   101194.24   1949.41 o 
  -6  12   6    13468.48    13333.10    629.56 o 
  -4  12   6    63780.17    64041.29   1671.53 o 
  -2  12   6       10.57     -751.47    853.81 o 
   0  12   6     3213.93     2591.68    592.03 o 
   2  12   6     1449.22     1103.92    423.82 o 
   4  12   6      225.89     -103.74    272.92 o 
   6  12   6       34.69     -257.34    312.55 o 
   8  12   6    19724.04    19443.67    761.89 o 
  10  12   6     8965.74    11343.25    631.51 o 
  12  12   6    71683.17    75760.37   1972.89 o 
  14  12   6    37922.33    39013.17   1185.41 o 
  16  12   6    69324.10    75543.16   1585.37 o 
  18  12   6    13944.60    14505.36    732.41 o 
  20  12   6    26628.86    27231.44    991.86 o 
  22  12   6     4235.89     2981.86    621.07 o 
  24  12   6     2848.94     3116.65    669.49 o 
  26  12   6    12268.99    12053.36   1541.65 o 
  28  12   6      891.22      710.16    643.77 o 
  30  12   6      743.95     1693.90    854.19 o 
 -25  13   6      814.65     1099.83    587.17 o 
 -23  13   6    14051.20    13464.01    860.53 o 
 -21  13   6      323.65     -734.25    573.01 o 
 -19  13   6     2476.07     1818.76    517.60 o 
 -17  13   6      188.79     -332.11    497.36 o 
 -15  13   6      247.56      209.58    414.77 o 
 -13  13   6      133.02      254.46    393.43 o 
 -11  13   6      655.16     1354.64    399.77 o 
  -9  13   6    12650.49    10794.92    596.98 o 
  -7  13   6     2487.14     3483.41    549.68 o 
  -5  13   6     5651.73     6047.86    455.29 o 
  -3  13   6     5424.92     7181.89   1196.36 o 
  -1  13   6     6147.71     5742.85    719.51 o 
   1  13   6      400.37      338.02    643.72 o 
   3  13   6     7319.00     6924.42    586.75 o 
   5  13   6     5716.05     5569.58    471.11 o 
   7  13   6     4956.33     4927.12    458.14 o 
   9  13   6    25675.89    27650.34   1053.35 o 
  11  13   6     9739.75    10396.82    632.40 o 
  13  13   6    10963.89    13528.20    726.03 o 
  15  13   6     7266.73     6581.03    642.86 o 
  17  13   6     3426.92     3344.58    579.62 o 
  19  13   6     2044.66      631.11    499.83 o 
  21  13   6      665.16      348.58    453.32 o 
  23  13   6      676.07      140.96    510.05 o 
 -16  14   6       24.85     -852.34    426.17 o 
 -14  14   6     1180.81     1213.43    518.98 o 
 -12  14   6      597.24     -274.06    407.76 o 
 -10  14   6      299.91      605.88    400.66 o 
  -8  14   6     8054.96     6821.08    645.95 o 
  -6  14   6     1682.43     1896.09    497.65 o 
  -4  14   6    24792.70    25439.99   1453.94 o 
  -2  14   6     3923.30     3178.20    854.58 o 
   0  14   6     5032.47     5055.40   1172.54 o 
   2  14   6      513.38     -276.03    654.37 o 
   4  14   6      538.35     -157.99    448.69 o 
   6  14   6      146.67     -154.03    471.40 o 
   8  14   6      129.26      671.26    663.36 o 
  10  14   6     4218.10     4182.92    512.88 o 
  12  14   6     4838.68     4796.91    580.06 o 
  14  14   6     5628.54     5403.12    599.68 o 
 -53   1   7     3037.65     4488.37   1241.04 o 
 -51   1   7    15496.57    15203.47   1539.94 o 
 -49   1   7     1785.39      954.81   1110.12 o 
 -47   1   7       28.48    -1546.68    989.03 o 
 -45   1   7      331.07     -764.52    965.85 o 
 -43   1   7      174.51      213.44    984.40 o 
 -41   1   7      610.26     -559.74   1819.26 o 
 -39   1   7    14167.09    12483.86    997.37 o 
 -37   1   7     6710.66     5365.82    647.58 o 
 -35   1   7   113296.49   115112.02   1885.85 o 
 -33   1   7    22519.90    22822.85    735.81 o 
 -31   1   7    53159.48    52460.71    923.03 o 
 -29   1   7     4656.47     4394.50    333.55 o 
 -27   1   7     1000.86     1271.91    261.06 o 
 -25   1   7   138440.78   134509.34   1482.16 o 
 -23   1   7    54070.65    57415.84    791.82 o 
 -21   1   7   153097.48   147584.16   1450.42 o 
 -19   1   7    75109.13    71046.97    844.91 o 
 -17   1   7    10207.12     9219.21    282.35 o 
 -15   1   7    46049.49    40586.59    586.56 o 
 -13   1   7    22641.87    23336.41    415.86 o 
 -11   1   7    88170.63    78541.07    845.91 o 
  -9   1   7    48591.93    46733.77    569.96 o 
  -7   1   7    50260.64    46733.80    588.91 o 
  -5   1   7    61275.13    56847.96    692.73 o 
  -3   1   7   440120.22   434842.13   4075.81 o 
  -1   1   7   476453.16   469613.06   4388.09 o 
   1   1   7   450161.56   437134.72   4279.94 o 
   3   1   7    40138.43    34833.59    507.53 o 
   5   1   7   341774.34   321133.88   3368.62 o 
   7   1   7    12407.12    11894.25    433.43 o 
   9   1   7   341589.47   334296.25   3041.49 o 
  11   1   7    72735.34    65606.19    827.64 o 
  13   1   7   308708.34   302962.81   3058.72 o 
  15   1   7    14557.65    12760.06    434.11 o 
  17   1   7    61533.76    59512.00    718.70 o 
  19   1   7    76493.11    76850.37    876.61 o 
  21   1   7     1877.58     2513.43    187.87 o 
  23   1   7    86779.38    86553.39    941.67 o 
  25   1   7      622.92      345.52    172.54 o 
  27   1   7    11674.58    11381.11    330.88 o 
  29   1   7    12900.73    13413.70    420.79 o 
  31   1   7     2475.45     1918.45    296.25 o 
  33   1   7    18088.63    18077.41    629.55 o 
  35   1   7       28.60     -311.11    558.34 o 
  37   1   7     1668.65      403.02    528.33 o 
  39   1   7    24277.37    22952.46   1314.61 o 
  41   1   7    51079.99    49570.83   2376.83 o 
  43   1   7    59266.31    61429.50   3141.07 o 
  45   1   7    40123.33    42789.98   2272.67 o 
  47   1   7    55223.15    55054.80   2589.02 o 
  49   1   7      679.21     1001.90   1234.81 o 
  51   1   7    21642.32    21677.12   1810.33 o 
 -52   2   7    15405.45    14704.21   2819.28 o 
 -50   2   7    16713.90    20014.47   1601.06 o 
 -48   2   7    13583.72    13359.18   1353.01 o 
 -46   2   7      459.47      324.33   1003.58 o 
 -44   2   7      114.93      440.71   1206.41 o 
 -42   2   7    59209.56    60654.76   1978.48 o 
 -40   2   7     1484.41     2158.82    588.28 o 
 -38   2   7   118323.96   120241.05   2127.22 o 
 -36   2   7     5463.15     4401.69    536.71 o 
 -34   2   7     5184.78     3568.66    477.11 o 
 -32   2   7     1480.89     1349.42    376.74 o 
 -30   2   7    42132.47    38158.80    954.23 o 
 -28   2   7     5696.65     5672.53    645.37 o 
 -26   2   7    19332.25    18904.01    512.90 o 
 -24   2   7     5220.42     3265.67    260.73 o 
 -22   2   7    84621.16    84041.22   1068.83 o 
 -20   2   7     4641.04     7049.71    294.79 o 
 -18   2   7   233539.42   221560.98   2315.58 o 
 -16   2   7     1993.74     3485.96    221.59 o 
 -14   2   7    49967.68    46266.98    634.19 o 
 -12   2   7   136861.45   140751.06   1440.21 o 
 -10   2   7   107459.64   110816.07   1226.74 o 
  -8   2   7   568601.56   547221.13   5172.12 o 
  -6   2   7   269458.81   261059.03   2567.20 o 
  -4   2   7   377573.16   371483.00   3557.96 o 
  -2   2   7     5070.70     3919.02    188.48 o 
   0   2   7    17844.42    15627.49    334.16 o 
   2   2   7    13017.39    13948.68    315.22 o 
   4   2   7    62908.68    65962.03    833.15 o 
   6   2   7    35448.53    36591.18    556.02 o 
   8   2   7     1068.41      980.08    172.25 o 
  10   2   7    24789.58    24962.88    513.41 o 
  12   2   7   108459.71   106869.71   1307.95 o 
  14   2   7    27714.63    23467.40    648.02 o 
  16   2   7   181181.77   173430.59   1902.07 o 
  18   2   7    42281.74    39234.68    594.76 o 
  20   2   7    50941.12    48241.94    652.40 o 
  22   2   7     8928.65     8635.13    280.74 o 
  24   2   7     3759.64     3820.89    244.41 o 
  26   2   7     6856.91     6847.05    496.78 o 
  28   2   7    18224.11    18449.27    562.91 o 
  30   2   7    20214.63    19086.28    622.07 o 
  32   2   7     2046.65     1277.36    419.89 o 
  34   2   7    16355.94    15142.41    642.04 o 
  36   2   7    27108.47    28274.28    909.92 o 
  38   2   7    19856.00    21096.33   1052.68 o 
  40   2   7    66804.52    68469.73   2937.26 o 
  42   2   7    31926.04    31333.90   1743.81 o 
  44   2   7     1763.05     1292.97    898.39 o 
  46   2   7     8669.06     6424.82   1313.40 o 
  48   2   7     9753.58     8169.03   1594.38 o 
  50   2   7       74.45       98.29   1191.47 o 
  52   2   7      556.15     1114.81   1232.12 o 
 -51   3   7     3877.47     3757.07   1944.99 o 
 -49   3   7      210.95     1471.86   1743.53 o 
 -47   3   7    22450.62    22879.88   1480.33 o 
 -45   3   7     7649.23     8042.74    935.31 o 
 -43   3   7    44299.99    45298.23   1363.86 o 
 -41   3   7    36000.36    36133.89   1337.56 o 
 -39   3   7     1222.04     1052.23    461.67 o 
 -37   3   7    20279.67    18564.58    964.93 o 
 -35   3   7      128.54       93.77    371.40 o 
 -33   3   7       64.82     -479.81    442.45 o 
 -31   3   7     4757.26     4676.74    538.06 o 
 -29   3   7      229.21      -58.34    327.15 o 
 -27   3   7    62330.73    60168.36   1082.24 o 
 -25   3   7    40412.68    40871.57    840.28 o 
 -23   3   7     1715.53     2439.54    308.30 o 
 -21   3   7    58620.52    55176.73    936.83 o 
 -19   3   7    31460.48    29596.27    601.35 o 
 -17   3   7      262.95     1116.54    208.55 o 
 -15   3   7    70249.64    64125.41    907.29 o 
 -13   3   7     8593.64     9690.98    329.58 o 
 -11   3   7     2538.60     1802.44    194.87 o 
  -9   3   7       11.40      -18.95    143.73 o 
  -7   3   7    19756.58    21094.99    420.30 o 
  -5   3   7    14036.78    13874.44    353.14 o 
  -3   3   7    37688.86    36381.85    611.59 o 
  -1   3   7    39998.57    40775.69    640.99 o 
   1   3   7   111573.89   110910.89   1375.81 o 
   3   3   7      268.15      812.76    132.17 o 
   5   3   7   181100.06   179533.20   2103.96 o 
   7   3   7       16.85       63.50    163.60 o 
   9   3   7    53992.24    52892.30    859.47 o 
  11   3   7    21783.42    25869.78    571.32 o 
  13   3   7    30319.86    28235.39    586.69 o 
  15   3   7    26366.94    28168.65    571.89 o 
  17   3   7     5004.48     4994.07    281.13 o 
  19   3   7     2292.72     1278.34    228.60 o 
  21   3   7       37.50     -425.75    212.88 o 
  23   3   7     1985.88     2538.97    224.42 o 
  25   3   7      520.22      203.62    215.50 o 
  27   3   7    23415.00    22228.86    633.10 o 
  29   3   7     1405.17      603.45    392.29 o 
  31   3   7     8117.00     7909.06    557.73 o 
  33   3   7       55.00     -439.71    375.84 o 
  35   3   7     5088.51     3865.65    448.03 o 
  37   3   7    13098.80    13502.00    693.59 o 
  39   3   7      243.99      347.68    518.75 o 
  41   3   7     5604.33     5067.78    773.60 o 
  43   3   7       16.06     -911.47    800.61 o 
  45   3   7      101.46    -1552.52    776.26 o 
  47   3   7     7051.52     5169.05    962.23 o 
  49   3   7      204.09      175.11   1106.88 o 
  51   3   7    18915.69    21408.01   1684.30 o 
 -50   4   7     2424.64     2564.26   1915.82 o 
 -48   4   7    18933.01    20110.86   1785.28 o 
 -46   4   7     7519.98     7154.59   1031.09 o 
 -44   4   7    49293.73    52999.23   1818.36 o 
 -42   4   7    37630.43    37402.82   1313.80 o 
 -40   4   7     9759.95    10539.85    809.24 o 
 -38   4   7    28097.95    26614.99   1086.84 o 
 -36   4   7     5363.23     5188.09    700.87 o 
 -34   4   7     2888.39     3118.75    507.29 o 
 -32   4   7    14882.24    14944.68    729.09 o 
 -30   4   7     1135.95      324.14    364.69 o 
 -28   4   7      358.91      109.54    356.81 o 
 -26   4   7      759.38     -198.30    343.37 o 
 -24   4   7    35061.10    32864.26    853.10 o 
 -22   4   7     9636.50     9695.31    599.38 o 
 -20   4   7       85.97     -277.28    263.94 o 
 -18   4   7     6204.03     6475.94    390.43 o 
 -16   4   7   122984.98   121745.31   1693.68 o 
 -14   4   7    59295.82    61497.94    941.16 o 
 -12   4   7   373772.22   371488.00   4072.04 o 
 -10   4   7      114.80     2535.39    230.24 o 
  -8   4   7   215970.73   215860.47   2433.12 o 
  -6   4   7   106782.34   103918.23   1368.33 o 
  -4   4   7   108952.47   106954.45   1673.14 o 
  -2   4   7   280176.94   272793.56   3122.45 o 
   0   4   7    63974.79    59918.79   1034.68 o 
   2   4   7   102878.88    93778.45   1369.88 o 
   4   4   7     3122.95     3228.84    200.86 o 
   6   4   7     2687.93     2579.64    179.38 o 
   8   4   7    53257.78    51862.04   1008.18 o 
  10   4   7       32.09      381.49    232.70 o 
  12   4   7    94179.09    90035.80   1426.35 o 
  14   4   7    30547.01    31426.13    746.95 o 
  16   4   7   228939.72   218522.22   2818.25 o 
  18   4   7    45385.12    41622.04    874.44 o 
  20   4   7    23956.73    24737.08    820.99 o 
  22   4   7    48088.46    46280.09   1152.65 o 
  24   4   7     2876.53     2829.33    341.23 o 
  26   4   7        3.38     -322.74    295.91 o 
  28   4   7     4168.39     3126.42    398.85 o 
  30   4   7    19442.54    18065.18    663.27 o 
  32   4   7      224.89     -125.41    362.76 o 
  34   4   7    71472.80    70642.78   1381.64 o 
  36   4   7    19777.68    20252.78    813.46 o 
  38   4   7    48062.63    47968.40   1461.31 o 
  40   4   7    16025.05    14085.61    951.29 o 
  42   4   7     3718.99     2966.84    664.27 o 
  44   4   7     3923.39     3330.38    932.18 o 
  46   4   7      166.15    -1105.21   1081.63 o 
  48   4   7      805.96     1968.81   2239.63 o 
  50   4   7    12069.06    11812.25   1600.95 o 
 -49   5   7    20637.98    22506.80   1935.99 o 
 -47   5   7    18711.40    19635.84   1286.33 o 
 -45   5   7    48485.99    53525.99   1842.87 o 
 -43   5   7     6337.93     5822.05    767.30 o 
 -41   5   7    16006.73    15427.83    938.44 o 
 -39   5   7       14.82       26.45    538.70 o 
 -37   5   7     1819.79     1378.99    570.54 o 
 -35   5   7     3695.14     4316.84    627.35 o 
 -33   5   7      116.73       -6.05    408.74 o 
 -31   5   7        3.37       68.51    409.93 o 
 -29   5   7    45635.84    44431.77   1074.14 o 
 -27   5   7     1710.34     2505.81    427.73 o 
 -25   5   7   118491.04   113108.44   1815.70 o 
 -23   5   7     9131.52     8306.30    504.18 o 
 -21   5   7    80140.29    80237.48   1377.82 o 
 -19   5   7    15386.74    14789.37    562.18 o 
 -17   5   7    41846.90    40835.43    858.75 o 
 -15   5   7      157.23      660.77    233.07 o 
 -13   5   7     3921.22     4640.38    268.84 o 
 -11   5   7    23606.43    23464.23    534.33 o 
  -9   5   7      144.15      497.99    170.53 o 
  -7   5   7    16013.61    16571.97    421.91 o 
  -5   5   7    21471.38    19341.10    429.20 o 
  -3   5   7     2484.95     4823.06    232.62 o 
  -1   5   7   292889.13   288655.06   3080.17 o 
   1   5   7     4737.24     6351.17    409.34 o 
   3   5   7   156632.44   150240.72   1794.68 o 
   5   5   7     2952.80     3925.28    247.51 o 
   7   5   7     2782.91     2181.49    218.79 o 
   9   5   7     6435.93     7428.33    595.95 o 
  11   5   7   111700.40   110441.34   1561.46 o 
  13   5   7       91.13       99.16    299.87 o 
  15   5   7     8561.29     7937.80    459.55 o 
  17   5   7     2583.77     1793.18    438.37 o 
  19   5   7   164148.00   161219.58   2649.48 o 
  21   5   7    56927.30    55152.61   1276.35 o 
  23   5   7    34481.93    33887.65   1017.52 o 
  25   5   7     8207.92     8374.05    637.28 o 
  27   5   7       19.95     -350.12    371.84 o 
  29   5   7    33502.27    31866.97    993.12 o 
  31   5   7    15368.35    15719.46    749.31 o 
  33   5   7    38625.04    39073.02   1255.18 o 
  35   5   7      226.80     -977.84    529.57 o 
  37   5   7      571.55     -481.87   1212.10 o 
  39   5   7     3821.55     4145.86    694.61 o 
  41   5   7    12587.37    11527.02    886.83 o 
  43   5   7      562.03      292.87    615.90 o 
  45   5   7     4763.28     4068.77    765.65 o 
  47   5   7      554.23     -758.37   3255.03 o 
  49   5   7     3134.17     4912.45   4229.45 o 
 -48   6   7    57630.52    60793.48   2551.80 o 
 -46   6   7       28.40     1230.12    704.83 o 
 -44   6   7    50771.98    55502.44   1684.11 o 
 -42   6   7      162.65     1874.76    667.46 o 
 -40   6   7    26115.45    25003.79   1134.78 o 
 -38   6   7      126.47     -497.92    587.98 o 
 -36   6   7     9687.19     8755.99    827.56 o 
 -34   6   7    10272.45     9349.92    823.93 o 
 -32   6   7    45209.64    46193.35   1485.11 o 
 -30   6   7     2501.22     1573.97    475.43 o 
 -28   6   7    18941.31    19176.20   1261.09 o 
 -26   6   7      573.07       87.37    379.27 o 
 -24   6   7    10693.42    10707.82    603.53 o 
 -22   6   7       13.05      105.78    329.76 o 
 -20   6   7     5548.26     5359.47    603.22 o 
 -18   6   7     3024.81     2958.45    374.60 o 
 -16   6   7      771.29      329.01    287.99 o 
 -14   6   7    21338.15    19539.68    640.16 o 
 -12   6   7   100422.20   102418.87   1768.80 o 
 -10   6   7    18237.07    19020.32    474.63 o 
  -8   6   7    80483.40    87676.78   1154.38 o 
  -6   6   7     7400.47     7393.79    316.98 o 
  -4   6   7       29.04       79.82    151.88 o 
  -2   6   7   127209.60   129480.66   1442.68 o 
   0   6   7     9286.09    11031.33    505.40 o 
   2   6   7   258832.42   260818.61   2770.04 o 
   4   6   7    34212.81    33409.03    616.95 o 
   6   6   7   145388.73   144801.08   1840.51 o 
   8   6   7   191350.13   196734.34   2630.72 o 
  10   6   7      316.70       12.83    227.26 o 
  12   6   7    10092.22     9401.96    523.61 o 
  14   6   7      917.22      545.89    357.43 o 
  16   6   7    35959.23    38046.91   1088.38 o 
  18   6   7    63571.84    65146.27   1543.30 o 
  20   6   7    16109.84    15988.94    783.41 o 
  22   6   7    93283.76    94743.73   2071.17 o 
  24   6   7    18927.41    18257.09    896.10 o 
  26   6   7     1452.62     1356.45    504.12 o 
  28   6   7     7727.82     6739.28    767.02 o 
  30   6   7    30201.38    29880.46   1362.63 o 
  32   6   7     8164.22     7023.88    862.07 o 
  34   6   7    29384.20    33428.86   1539.65 o 
  36   6   7    28354.50    26371.45   1436.15 o 
  38   6   7     2308.20     1414.62    943.79 o 
  40   6   7     2431.06     1697.09    827.93 o 
  42   6   7      700.23     -579.87    794.92 o 
  44   6   7    15354.90    15053.85   1096.60 o 
  46   6   7    16142.28    15259.43   1136.21 o 
 -45   7   7        0.43    -1166.96    716.06 o 
 -43   7   7     5685.71     5818.38    901.14 o 
 -41   7   7     3365.34     3185.02    767.22 o 
 -39   7   7     2345.56     2590.53    727.57 o 
 -37   7   7      996.89      188.85    633.66 o 
 -35   7   7    29302.91    29989.26   1295.54 o 
 -33   7   7     2700.51     2439.27    778.77 o 
 -31   7   7    64863.01    69491.53   1919.83 o 
 -29   7   7    22593.72    24402.63   1090.91 o 
 -27   7   7    16204.83    16881.30   1071.30 o 
 -25   7   7    83269.88    82009.65   1732.40 o 
 -23   7   7    13265.67    12293.64    629.43 o 
 -21   7   7    58386.86    59767.86   1281.05 o 
 -19   7   7    57040.32    55861.59   1198.06 o 
 -17   7   7    12238.29    12095.90    669.93 o 
 -15   7   7    54008.55    52300.29   1098.70 o 
 -13   7   7      820.36     1092.56    301.76 o 
 -11   7   7    22931.18    25081.35    703.17 o 
  -9   7   7    53631.80    52626.81    878.75 o 
  -7   7   7    30071.00    29160.35    577.68 o 
  -5   7   7    55051.86    56350.20    837.00 o 
  -3   7   7    13413.61    14158.46    396.20 o 
  -1   7   7    25226.37    23653.33    464.30 o 
   1   7   7    44937.68    47854.37    748.02 o 
   3   7   7      287.45     1319.73    207.40 o 
   5   7   7   362605.72   378809.44   4481.83 o 
   7   7   7     3449.37     3399.15    415.99 o 
   9   7   7   122252.62   127998.80   3321.52 o 
  11   7   7     2970.96     2861.86    273.17 o 
  13   7   7    21016.79    20951.52    795.74 o 
  15   7   7    17814.50    17822.20    754.55 o 
  17   7   7    65076.31    62447.69   1676.12 o 
  19   7   7    63967.68    70268.16   2276.06 o 
  21   7   7       24.00     -642.61    399.86 o 
  23   7   7     1186.57     1027.07    445.28 o 
  25   7   7    25474.61    26494.16   1221.39 o 
  27   7   7    87035.89    85926.23   2308.83 o 
  29   7   7    13232.50    13201.57   1178.14 o 
  31   7   7     4765.94     6095.73   1331.64 o 
  33   7   7     2858.83     2743.80    750.73 o 
  35   7   7    10916.49    11307.30   2271.31 o 
  37   7   7    11853.85    11547.61   1449.63 o 
  39   7   7     9627.39     7971.76   1018.31 o 
  41   7   7      908.41     -261.63    755.97 o 
  43   7   7     2549.90     1449.61    842.73 o 
  45   7   7     2384.05     2592.38    940.63 o 
 -44   8   7     9243.34     8655.13   1017.75 o 
 -42   8   7      404.66     1341.09    742.29 o 
 -40   8   7    40934.09    40452.71   1653.65 o 
 -38   8   7    18224.15    18250.57   1126.22 o 
 -36   8   7    41161.49    43738.95   1572.27 o 
 -34   8   7    11227.20    11757.96    907.92 o 
 -32   8   7    34591.72    35131.58   2744.69 o 
 -30   8   7     2957.80     3108.76    626.55 o 
 -28   8   7    31305.20    29061.71   1187.67 o 
 -26   8   7      610.38      492.37    491.71 o 
 -24   8   7    10021.10     8692.30    614.78 o 
 -22   8   7    15079.08    14822.52    716.74 o 
 -20   8   7      113.61      830.34    359.10 o 
 -18   8   7   101340.80   102383.96   1783.85 o 
 -16   8   7     1695.44     3185.32    399.11 o 
 -14   8   7    38935.02    37845.09    923.91 o 
 -12   8   7    12330.63    11646.12    529.31 o 
 -10   8   7    25399.03    24005.97    719.50 o 
  -8   8   7    35402.97    33585.55    803.39 o 
  -6   8   7    20165.99    20918.96    531.82 o 
  -4   8   7     1153.61      984.39    232.59 o 
  -2   8   7    16117.98    17161.66    465.24 o 
   0   8   7    64172.79    62805.24    991.91 o 
   2   8   7    16721.94    16210.37    659.62 o 
   4   8   7    24863.78    24400.71    693.30 o 
   6   8   7    60351.03    59201.86   1165.75 o 
   8   8   7     8864.30     8284.29    555.36 o 
  10   8   7   134248.67   133669.89   2913.06 o 
  12   8   7    11715.25    13521.78    649.84 o 
  14   8   7    79620.98    79478.72   1662.08 o 
  16   8   7       24.00     -720.51    363.10 o 
  18   8   7     1304.69      490.49    445.16 o 
  20   8   7     1684.08     1112.30    482.71 o 
  22   8   7    53621.76    53496.75   1644.09 o 
  24   8   7      207.89       20.47    523.09 o 
  26   8   7     2879.72     1252.29   1050.23 o 
  28   8   7      491.15      542.77    619.29 o 
  30   8   7    20909.63    21700.88   1637.10 o 
  32   8   7     5136.49     4594.66    808.77 o 
  34   8   7     3558.29     3566.33    820.71 o 
  36   8   7      271.23       62.41    697.48 o 
  38   8   7     5795.95     4919.73   2093.44 o 
  40   8   7    17079.74    14683.13   1230.23 o 
  42   8   7    15871.01    19736.16   1400.99 o 
 -41   9   7    27766.86    24435.26   1334.00 o 
 -39   9   7    12130.54    11185.52   1040.86 o 
 -37   9   7    15226.51    14509.52   1042.54 o 
 -35   9   7     1016.65     1771.40    692.03 o 
 -33   9   7    13488.53    12400.40   1029.10 o 
 -31   9   7    27666.33    26427.61   1212.63 o 
 -29   9   7    22076.50    23588.15   1110.90 o 
 -27   9   7    76526.98    77450.65   1935.90 o 
 -25   9   7     9334.26     7342.59    682.08 o 
 -23   9   7      418.13     -803.85    401.93 o 
 -21   9   7    13316.19    13949.18    759.22 o 
 -19   9   7    38818.45    38248.66   1172.54 o 
 -17   9   7     3235.19     3480.62    421.82 o 
 -15   9   7    43320.29    43669.31   1033.75 o 
 -13   9   7    16274.03    15465.50    618.43 o 
 -11   9   7     2298.04     2183.96    348.92 o 
  -9   9   7     1176.10      874.63    306.23 o 
  -7   9   7     6677.28     6079.23    390.24 o 
  -5   9   7    24174.40    24076.04    668.93 o 
  -3   9   7    11577.76    11986.90    460.15 o 
  -1   9   7     2603.90     2646.09    287.58 o 
   1   9   7    51637.07    53546.38   1083.33 o 
   3   9   7     5281.36     5059.32    483.46 o 
   5   9   7    42090.62    45401.26   1099.32 o 
   7   9   7     7360.77     8145.81    535.56 o 
   9   9   7    10839.39    11079.37    633.01 o 
  11   9   7    45402.05    46481.82   1302.74 o 
  13   9   7     6309.38     7389.42    537.42 o 
  15   9   7    44229.89    46727.07   1213.45 o 
  17   9   7      898.80      538.10    382.30 o 
  19   9   7    15952.61    15513.24    867.50 o 
  21   9   7      995.95      480.78    482.22 o 
  23   9   7     4775.23     2786.92    635.48 o 
  25   9   7     2101.01     1230.55    598.69 o 
  27   9   7     4238.84     4469.08    734.89 o 
  29   9   7      204.87      179.26    615.47 o 
  31   9   7      599.58     -542.88    650.49 o 
  33   9   7     6383.05     8155.29    936.45 o 
  35   9   7      337.45       42.30    694.51 o 
  37   9   7    31107.29    35016.91   1996.03 o 
  39   9   7      842.11      136.89    761.46 o 
  41   9   7    16914.47    15212.92   1289.07 o 
 -38  10   7      127.27      543.10    689.62 o 
 -36  10   7    56264.26    59983.16   1891.73 o 
 -34  10   7      450.15     2783.44    847.25 o 
 -32  10   7   104583.66   112256.88   3154.80 o 
 -30  10   7    22640.93    23233.00   1138.17 o 
 -28  10   7     2716.38     2540.42    619.38 o 
 -26  10   7    21221.11    19849.11   1000.95 o 
 -24  10   7    34968.99    33931.82   1215.85 o 
 -22  10   7     1610.96     1080.20    489.28 o 
 -20  10   7      543.47      319.30    438.12 o 
 -18  10   7     7705.84     7812.32    613.29 o 
 -16  10   7    67020.12    66664.46   1581.64 o 
 -14  10   7    60391.17    61444.88   1353.37 o 
 -12  10   7   150409.34   151088.55   2526.36 o 
 -10  10   7   137272.56   135940.95   2292.84 o 
  -8  10   7        0.50     -179.80    431.96 o 
  -6  10   7     3023.41     2064.62    333.07 o 
  -4  10   7    16213.33    15368.16    578.68 o 
  -2  10   7    42170.72    42778.86    956.63 o 
   0  10   7       56.50     -529.98    279.44 o 
   2  10   7     9193.84     8493.61    665.43 o 
   4  10   7      480.49      396.12    312.61 o 
   6  10   7    17721.54    18160.77    704.60 o 
   8  10   7       26.94     1058.99    498.97 o 
  10  10   7    67741.84    68944.13   1661.17 o 
  12  10   7      137.22      517.13    575.60 o 
  14  10   7     1843.47     1716.95    469.54 o 
  16  10   7     2375.36     2302.34    465.14 o 
  18  10   7     6966.24     8029.82    614.64 o 
  20  10   7       50.69     -320.35    426.69 o 
  22  10   7     9835.23    10419.80    815.99 o 
  24  10   7    15908.56    14778.10   1002.19 o 
  26  10   7     6749.74     6133.31    777.41 o 
  28  10   7    14013.94    15953.12   1047.33 o 
  30  10   7      668.69      609.44    703.12 o 
  32  10   7      120.71      210.05    672.29 o 
  34  10   7    19877.47    19013.64   1257.26 o 
  36  10   7       65.58      267.33    892.81 o 
  38  10   7     1881.44     1096.32   1016.91 o 
 -35  11   7    33015.88    30315.31   1378.01 o 
 -33  11   7    21778.23    20683.94   1471.07 o 
 -31  11   7      865.90      757.37    602.35 o 
 -29  11   7    48227.45    47062.14   1540.47 o 
 -27  11   7    11311.86    11877.85    850.83 o 
 -25  11   7     4907.80     4108.76    634.48 o 
 -23  11   7      521.72      443.50    476.96 o 
 -21  11   7      566.36      133.94    462.80 o 
 -19  11   7    58591.68    61191.01   1570.81 o 
 -17  11   7     3480.71     2834.50    507.09 o 
 -15  11   7    10692.31    10867.82    657.54 o 
 -13  11   7    20732.21    20163.32   1657.14 o 
 -11  11   7    18283.13    18361.94    790.60 o 
  -9  11   7    13199.01    13415.04    619.75 o 
  -7  11   7   165870.56   160821.28   2831.21 o 
  -5  11   7     4610.60     3822.60    472.18 o 
  -3  11   7    17240.85    16220.93    659.32 o 
  -1  11   7    12144.24    11026.54    562.27 o 
   1  11   7      756.05      600.75    391.38 o 
   3  11   7    39334.67    39000.67    950.07 o 
   5  11   7      447.27       46.22    351.69 o 
   7  11   7    28593.82    27298.67    993.39 o 
   9  11   7      539.72     -118.54    382.96 o 
  11  11   7      914.72      387.25    406.95 o 
  13  11   7    16902.34    17672.50    859.32 o 
  15  11   7      811.42      480.77    467.57 o 
  17  11   7    11408.83    12472.74    701.72 o 
  19  11   7    23925.98    26285.41   1028.38 o 
  21  11   7     4400.71     3601.91    555.32 o 
  23  11   7    13154.60    13394.22    819.12 o 
  25  11   7     5533.97     5793.51    663.44 o 
  27  11   7     2793.98     3546.36    736.40 o 
  29  11   7    21665.13    23001.43   1249.24 o 
  31  11   7     2439.01     1837.82   1101.28 o 
  33  11   7     8510.35     9854.08   1237.75 o 
 -30  12   7      347.44     -684.01    936.57 o 
 -28  12   7      115.28     -214.49    550.56 o 
 -26  12   7       97.09     -633.96    498.49 o 
 -24  12   7     3276.45     3076.52    601.13 o 
 -22  12   7    20359.68    20030.44   1102.14 o 
 -20  12   7        8.28     -378.52    553.69 o 
 -18  12   7    21033.88    24208.66    986.67 o 
 -16  12   7      512.96      -49.54    673.04 o 
 -14  12   7     2439.24     1850.11    598.56 o 
 -12  12   7     1837.09     1462.87    418.65 o 
 -10  12   7     1901.90     2318.58    427.01 o 
  -8  12   7    26006.82    24306.76    862.64 o 
  -6  12   7      155.98       65.34    538.60 o 
  -4  12   7      142.96     -670.57    335.28 o 
  -2  12   7      149.72     -650.08    325.04 o 
   0  12   7    15955.36    14718.28    656.82 o 
   2  12   7    10591.14     9988.36    545.01 o 
   4  12   7     2279.27     2688.63    381.52 o 
   6  12   7     8582.18     7953.68    492.57 o 
   8  12   7      683.37       85.86    367.64 o 
  10  12   7     1334.85      998.42    414.29 o 
  12  12   7     3259.28     3088.42    499.02 o 
  14  12   7       47.47     -268.63    642.92 o 
  16  12   7    20114.57    23019.29   1061.70 o 
  18  12   7    10587.36    10738.31    804.73 o 
  20  12   7    17889.23    17569.57    877.91 o 
  22  12   7    20097.01    19123.19    931.57 o 
  24  12   7     4402.09     5049.75    657.32 o 
  26  12   7     2681.56     3611.51    867.53 o 
  28  12   7     8194.75     7300.26    886.93 o 
 -23  13   7     2287.23     1652.23    567.51 o 
 -21  13   7    15927.76    15261.50    868.14 o 
 -19  13   7     4981.02     4507.16    760.12 o 
 -17  13   7      204.43     -188.67    442.09 o 
 -15  13   7      779.97      396.93    451.56 o 
 -13  13   7     7468.49     7434.24    794.51 o 
 -11  13   7     1265.96     1338.59    463.49 o 
  -9  13   7     2044.04     2684.92    696.67 o 
  -7  13   7    26945.09    28219.93    910.61 o 
  -5  13   7    23459.57    24951.18    844.44 o 
  -3  13   7    54991.00    58211.13   1621.18 o 
  -1  13   7     8042.87     5586.07    487.23 o 
   1  13   7     3720.28     3399.43    646.12 o 
   3  13   7      254.22      -19.88    437.71 o 
   5  13   7     8841.66     8035.49    529.04 o 
   7  13   7     1484.44      700.94    392.31 o 
   9  13   7      632.66      514.42    406.01 o 
  11  13   7     3104.49     2870.71    739.41 o 
  13  13   7    39917.63    40832.30   1237.21 o 
  15  13   7     2298.45     2252.55    541.16 o 
  17  13   7    43649.11    46182.67   1603.06 o 
  19  13   7    11015.54    12230.51    814.41 o 
  21  13   7     3403.75     3402.50    650.71 o 
  23  13   7      347.66     -632.29    552.68 o 
 -14  14   7      520.83     -580.94    458.89 o 
 -12  14   7     7043.39     6510.62    766.58 o 
 -10  14   7     1864.46     1713.61    443.85 o 
  -8  14   7     8345.17     9856.58    593.09 o 
  -6  14   7     8185.00     7160.09    714.83 o 
  -4  14   7      920.43      283.69    370.26 o 
  -2  14   7      283.15      600.17    488.00 o 
   0  14   7    13528.93    14030.43    830.38 o 
   2  14   7     1056.38      839.19    382.11 o 
   4  14   7      482.36       78.12    363.89 o 
   6  14   7     5163.36     5075.89    857.14 o 
   8  14   7    32244.33    32756.41   1466.02 o 
  10  14   7    47232.69    49777.75   1324.92 o 
  12  14   7    11046.38    14246.98    775.54 o 
 -52   0   8       57.50     1448.17   1679.84 o 
 -50   0   8    27436.49    26219.63   2596.09 o 
 -48   0   8     5937.12     6252.83   1698.48 o 
 -46   0   8       73.28    -1688.51   1372.82 o 
 -44   0   8     3855.21     5647.29   1600.96 o 
 -42   0   8    40700.98    39833.30   2759.75 o 
 -40   0   8     6354.04     6542.69   1570.04 o 
 -38   0   8     3499.68     2974.80   1373.50 o 
 -36   0   8    11212.37     8899.05   1616.52 o 
 -34   0   8    60819.48    61268.55   1657.93 o 
 -32   0   8    35319.48    38367.47   1150.58 o 
 -30   0   8    73812.26    76097.11   1472.10 o 
 -28   0   8    55910.13    53694.36   1216.51 o 
 -26   0   8   102091.92   102543.56   1738.04 o 
 -24   0   8      414.41     3017.87    382.34 o 
 -22   0   8   564756.13   562205.69   7231.06 o 
 -20   0   8    33861.39    36465.71    792.52 o 
 -18   0   8   421806.34   403386.94   4912.84 o 
 -16   0   8    24845.02    26775.10    629.72 o 
 -14   0   8    35053.07    29302.58    643.07 o 
 -12   0   8   413737.22   388730.66   5030.48 o 
 -10   0   8    18026.93    17753.11    514.93 o 
  -8   0   8   524823.63   492431.00   6243.35 o 
  -6   0   8   411223.09   400439.50   5112.02 o 
  -4   0   8    10022.44    11520.83    602.93 o 
  -2   0   8   372262.59   350247.94   4481.65 o 
   0   0   8    51020.07    51544.07    880.45 o 
   2   0   8   386462.59   375055.81   4782.95 o 
   4   0   8   173969.58   175738.61   2604.54 o 
   6   0   8   493445.06   483507.41   6658.77 o 
   8   0   8   709118.25   695352.88   9458.98 o 
  10   0   8   193732.16   195679.44   2909.22 o 
  12   0   8   677896.44   660138.25   9031.10 o 
  14   0   8    16918.88    18168.70    742.04 o 
  16   0   8    84663.20    78095.63   1311.27 o 
  18   0   8     3160.68     3555.97    317.86 o 
  20   0   8    32411.57    31954.27    714.62 o 
  22   0   8      591.28      649.81    242.58 o 
  24   0   8    67076.12    67197.15   1182.65 o 
  26   0   8    10559.66    12115.38    511.26 o 
  28   0   8    54296.77    52930.82   1151.47 o 
  30   0   8    15716.55    16038.63    549.13 o 
  32   0   8     2938.84     1980.04    524.32 o 
  34   0   8     6361.13     5502.40   1249.55 o 
  36   0   8    10374.10    10755.22   1175.33 o 
  38   0   8     4110.83     5507.31   1711.17 o 
  40   0   8     6907.27     6602.05   1806.61 o 
  42   0   8      984.27      231.98   1527.09 o 
  44   0   8    45007.52    42496.33   3183.29 o 
  46   0   8      743.20     2190.43   1724.02 o 
  48   0   8    66401.77    72913.63   4282.64 o 
  50   0   8       23.44     2704.62   1860.87 o 
 -51   1   8     3966.06     5318.69   1301.95 o 
 -49   1   8      160.84      737.88   1646.63 o 
 -47   1   8    18709.06    18709.06   1505.69 o 
 -45   1   8     7034.97     6970.68   1303.52 o 
 -43   1   8     2351.12     2954.79   1087.18 o 
 -41   1   8      161.54     -462.05    953.44 o 
 -39   1   8    17063.59    15121.38   1338.47 o 
 -37   1   8    22239.49    19325.34   1161.21 o 
 -35   1   8    23356.78    22571.44    948.65 o 
 -33   1   8    11288.04    11421.76    676.83 o 
 -31   1   8    20254.59    19270.05    669.48 o 
 -29   1   8    11496.01    10932.50    436.86 o 
 -27   1   8    31744.03    33788.10    670.66 o 
 -25   1   8   196779.41   194644.67   2010.14 o 
 -23   1   8     9873.87    10347.63    355.25 o 
 -21   1   8     6861.51     6847.85    299.13 o 
 -19   1   8    29201.93    29920.00    552.16 o 
 -17   1   8   143222.61   139591.69   1473.37 o 
 -15   1   8     8262.58    10420.60    311.11 o 
 -13   1   8    63714.39    63232.16    781.44 o 
 -11   1   8    18187.37    19772.89    390.16 o 
  -9   1   8   377297.22   360078.13   3417.38 o 
  -7   1   8     3761.35     5446.48    211.91 o 
  -5   1   8   364353.25   355320.63   3226.75 o 
  -3   1   8   155373.14   147579.72   1522.93 o 
  -1   1   8    16198.70    14120.22    390.13 o 
   1   1   8       19.89        4.59    134.56 o 
   3   1   8    20435.93    23217.14    389.58 o 
   5   1   8   159635.70   151289.56   1611.45 o 
   7   1   8    19457.52    19107.84    446.94 o 
   9   1   8     6361.50     5630.10    205.04 o 
  11   1   8   110617.52   109415.95   1191.06 o 
  13   1   8    48261.91    50001.86    715.82 o 
  15   1   8    31717.13    31484.13    549.72 o 
  17   1   8    11871.25     9344.55    298.07 o 
  19   1   8     2342.65     2645.73    206.83 o 
  21   1   8     8541.66     8214.71    277.44 o 
  23   1   8      225.07      -91.35    192.36 o 
  25   1   8    17278.51    15849.06    383.75 o 
  27   1   8     1297.83     1311.44    269.15 o 
  29   1   8      891.18       42.11    241.79 o 
  31   1   8     9668.43     9399.36    490.64 o 
  33   1   8        8.53     -307.38    319.43 o 
  35   1   8     6472.80     5378.97    553.45 o 
  37   1   8     3959.75     2524.51    842.84 o 
  39   1   8     3039.59     2214.91    846.65 o 
  41   1   8    22661.11    20392.68   1335.25 o 
  43   1   8     6787.70     7000.93   1358.54 o 
  45   1   8    12636.28     9844.69   1544.05 o 
  47   1   8      493.54     -149.24   1174.30 o 
  49   1   8       29.44     -942.43   1519.01 o 
  51   1   8      417.99     -409.79   1231.39 o 
 -52   2   8     5410.01     6321.29   1280.45 o 
 -50   2   8     7606.41     8604.98   1320.39 o 
 -48   2   8     1648.59     2616.15   1087.37 o 
 -46   2   8      194.32     -952.50    996.91 o 
 -44   2   8    18596.26    20872.67   1520.17 o 
 -42   2   8     7614.24     7002.64   1128.30 o 
 -40   2   8      190.19     -546.46    514.31 o 
 -38   2   8    49127.58    46368.45   1333.68 o 
 -36   2   8    47710.65    47644.63   1194.03 o 
 -34   2   8    20148.08    21965.20    773.25 o 
 -32   2   8    16693.04    14791.84    613.43 o 
 -30   2   8     5396.81     3815.52    466.45 o 
 -28   2   8    15375.48    14823.33    619.73 o 
 -26   2   8    14054.39    13033.87    696.77 o 
 -24   2   8    20548.38    20513.95    554.38 o 
 -22   2   8    31051.60    29998.42    591.67 o 
 -20   2   8    25986.44    27865.59    577.11 o 
 -18   2   8   165308.20   157337.98   1655.48 o 
 -16   2   8   179892.53   173695.09   1780.31 o 
 -14   2   8   268707.41   256711.28   2528.60 o 
 -12   2   8    73469.13    69370.73    838.76 o 
 -10   2   8    34706.11    30988.44    490.14 o 
  -8   2   8    51730.80    48804.37    631.92 o 
  -6   2   8      116.50     1942.60    176.68 o 
  -4   2   8   122556.45   121817.81   1372.09 o 
  -2   2   8     4238.49     4188.89    250.96 o 
   0   2   8   118534.34   116325.69   1367.64 o 
   2   2   8   211937.41   203815.08   2240.92 o 
   4   2   8       13.63       45.03    141.53 o 
   6   2   8   137509.88   135151.47   1943.71 o 
   8   2   8     1109.60     1408.76    164.07 o 
  10   2   8     4723.22     4276.00    243.71 o 
  12   2   8    94389.10    93021.15   1263.87 o 
  14   2   8     4479.83     4498.77    292.77 o 
  16   2   8    88403.77    90873.23   1281.70 o 
  18   2   8    12786.67    11225.96    324.92 o 
  20   2   8     1954.57     2297.51    208.99 o 
  22   2   8    18920.53    18141.80    399.22 o 
  24   2   8    54937.66    53703.71    809.34 o 
  26   2   8      742.57      813.45    197.17 o 
  28   2   8    12538.75    10538.17    573.69 o 
  30   2   8     2718.80     2227.13    419.96 o 
  32   2   8      106.99     -694.78    347.39 o 
  34   2   8     9414.50     9508.92    568.91 o 
  36   2   8     7524.97     6735.93    502.53 o 
  38   2   8      421.30    -1199.11    599.56 o 
  40   2   8    38394.24    37653.29   1674.01 o 
  42   2   8    18865.58    19291.32   1309.61 o 
  44   2   8    24698.56    26577.88   1502.56 o 
  46   2   8     3743.17     2919.23   2301.17 o 
  48   2   8     8766.74     7909.54   1406.01 o 
  50   2   8     8738.93    10510.38   1487.67 o 
 -51   3   8    43294.56    45790.73   3486.03 o 
 -49   3   8    12062.31    16916.44   2369.43 o 
 -47   3   8     8416.04    10051.41   1157.48 o 
 -45   3   8      138.66        7.10    967.82 o 
 -43   3   8     1123.10      223.16    550.39 o 
 -41   3   8    63160.76    61545.86   1564.39 o 
 -39   3   8      311.70      225.17    391.01 o 
 -37   3   8    27982.88    27450.34    995.03 o 
 -35   3   8     1400.27     1263.53    442.02 o 
 -33   3   8    14977.95    15673.27    656.89 o 
 -31   3   8     1833.81     2299.42    392.38 o 
 -29   3   8   106681.35   104916.66   1608.41 o 
 -27   3   8     6576.39     6818.03    531.88 o 
 -25   3   8    90855.65    87331.80   1467.68 o 
 -23   3   8     2618.08     3148.90    333.39 o 
 -21   3   8    33950.14    32868.09    668.24 o 
 -19   3   8     3250.95     2983.90    271.09 o 
 -17   3   8    45756.51    47453.36    866.08 o 
 -15   3   8    34757.73    32739.97    613.06 o 
 -13   3   8    46475.71    43416.98    714.21 o 
 -11   3   8    16324.70    16439.05    417.62 o 
  -9   3   8   207030.64   198401.50   2156.60 o 
  -7   3   8    12655.62    13977.83    378.97 o 
  -5   3   8   719141.50   693711.88   6823.36 o 
  -3   3   8     4847.28     8257.16    279.56 o 
  -1   3   8   802973.19   778636.63   8004.81 o 
   1   3   8    12691.48    13091.71    531.85 o 
   3   3   8    49623.32    44358.22    652.92 o 
   5   3   8    36178.89    33076.47    640.48 o 
   7   3   8    37823.38    41120.98    747.78 o 
   9   3   8    21332.28    18270.35    498.18 o 
  11   3   8    11287.59    12297.66    424.82 o 
  13   3   8     1318.76     1616.28    244.09 o 
  15   3   8   181666.73   178404.41   2374.09 o 
  17   3   8    66519.52    63605.90   1101.75 o 
  19   3   8   255063.66   253122.94   2883.96 o 
  21   3   8    53841.01    54496.10    978.25 o 
  23   3   8    21518.86    21316.16    609.37 o 
  25   3   8    41162.91    37847.58    864.45 o 
  27   3   8    28055.75    26330.69    771.23 o 
  29   3   8    62655.28    62144.05   1187.06 o 
  31   3   8    11061.48     9760.96    555.31 o 
  33   3   8     2248.53     1804.03    428.72 o 
  35   3   8      639.33      231.93    360.51 o 
  37   3   8    92934.96    94350.67   1627.94 o 
  39   3   8     2993.56     3228.78    551.76 o 
  41   3   8    67152.22    73534.90   1972.69 o 
  43   3   8       92.18     -930.19    788.10 o 
  45   3   8     2031.27     1063.36    897.86 o 
  47   3   8     3492.41     1935.25    932.80 o 
  49   3   8     3998.87     5685.10   1558.89 o 
 -50   4   8     9594.22    12681.47   2363.45 o 
 -48   4   8     4308.54     5744.05   2001.33 o 
 -46   4   8    79015.34    79004.94   3145.37 o 
 -44   4   8     3392.43     5374.51    869.58 o 
 -42   4   8    51161.46    52667.35   1764.37 o 
 -40   4   8    12184.14    10940.78    812.50 o 
 -38   4   8        4.76     -328.56    507.11 o 
 -36   4   8      142.79     -539.64    520.88 o 
 -34   4   8     6986.13     6423.52    649.61 o 
 -32   4   8    40984.82    41283.06   1126.91 o 
 -30   4   8     1338.34     1292.96    406.36 o 
 -28   4   8        9.99      -41.23    362.25 o 
 -26   4   8    26794.51    27003.99    824.23 o 
 -24   4   8    21447.49    18727.36    674.96 o 
 -22   4   8    28767.67    27749.34    776.86 o 
 -20   4   8    23374.35    22349.02    689.22 o 
 -18   4   8    18304.71    20265.73    635.92 o 
 -16   4   8    17809.19    16710.73    485.53 o 
 -14   4   8     1364.63     1262.43    238.53 o 
 -12   4   8     8431.90     9401.13    359.12 o 
 -10   4   8    26928.01    25165.42    551.62 o 
  -8   4   8    12599.76    11264.50    375.67 o 
  -6   4   8    50439.02    52019.77    832.01 o 
  -4   4   8      314.94      187.53    181.30 o 
  -2   4   8      116.12      923.46    186.08 o 
   0   4   8    13366.56    12411.16    390.67 o 
   2   4   8    27743.66    25967.52    631.44 o 
   4   4   8    59442.96    57675.45    935.66 o 
   6   4   8       83.51      147.33    131.31 o 
   8   4   8      415.02      386.85    253.32 o 
  10   4   8    62354.74    59820.58   1219.70 o 
  12   4   8   101075.48    95452.37   1667.62 o 
  14   4   8      824.38      527.77    273.66 o 
  16   4   8    69946.24    69851.47   1270.82 o 
  18   4   8    28734.23    28474.75    875.41 o 
  20   4   8    16620.08    16211.99    630.78 o 
  22   4   8     2040.83     1295.21    304.25 o 
  24   4   8    29403.59    28039.12    817.35 o 
  26   4   8    28930.61    28197.49    742.06 o 
  28   4   8    12452.29    11825.38    546.87 o 
  30   4   8      197.57      -49.07    360.65 o 
  32   4   8   165191.72   160064.48   2394.97 o 
  34   4   8    31116.77    29817.91    910.04 o 
  36   4   8    46023.68    49320.71   1235.61 o 
  38   4   8    21346.80    21081.05   1078.63 o 
  40   4   8      271.76     -127.67    413.88 o 
  42   4   8     1175.89      819.98    598.88 o 
  44   4   8      269.39     -316.22   1139.54 o 
  46   4   8    18128.36    17458.13   1742.31 o 
  48   4   8     7362.47     7025.68   1434.63 o 
 -49   5   8    25663.94    30115.58   2167.87 o 
 -47   5   8    32828.79    35012.70   1587.35 o 
 -45   5   8    24861.22    27362.75   1239.32 o 
 -43   5   8    46626.27    45539.82   1505.82 o 
 -41   5   8    13083.87    12766.54    897.01 o 
 -39   5   8     1561.73      620.18    573.46 o 
 -37   5   8      170.61     -778.52    519.26 o 
 -35   5   8    36644.16    36508.71   1277.93 o 
 -33   5   8     3754.28     4024.13    600.54 o 
 -31   5   8    13521.98    13573.96    704.49 o 
 -29   5   8     4794.22     4317.04    511.23 o 
 -27   5   8     1284.23      479.48    387.91 o 
 -25   5   8    29096.08    27381.03    841.05 o 
 -23   5   8    13618.22    13586.29    606.18 o 
 -21   5   8    37769.73    37371.39   1100.29 o 
 -19   5   8       31.23      670.22    301.86 o 
 -17   5   8    16696.04    16256.84    567.56 o 
 -15   5   8     1744.18     1652.42    275.68 o 
 -13   5   8    55259.16    53056.59    921.90 o 
 -11   5   8    59168.18    58453.60    957.65 o 
  -9   5   8   123614.29   119708.21   1663.11 o 
  -7   5   8    28068.16    27894.59    619.78 o 
  -5   5   8   204769.08   206068.73   2309.76 o 
  -3   5   8      695.67     2250.30    207.21 o 
  -1   5   8   154921.92   145820.27   1699.07 o 
   1   5   8    33714.22    33965.14    591.45 o 
   3   5   8   244856.08   238713.20   2745.79 o 
   5   5   8    73690.85    72971.28   1090.20 o 
   7   5   8   155300.48   155096.44   1890.80 o 
   9   5   8    11550.42    10633.21    428.80 o 
  11   5   8    10338.31    10356.53    517.47 o 
  13   5   8    17616.11    17239.39    702.51 o 
  15   5   8      570.02      -65.34    326.05 o 
  17   5   8      141.08     -682.76    341.38 o 
  19   5   8      734.57     -650.71    367.76 o 
  21   5   8    57164.91    59358.73   1236.80 o 
  23   5   8    27491.08    28966.23    895.22 o 
  25   5   8     2729.71     1666.58    419.31 o 
  27   5   8     4296.95     3539.25    492.74 o 
  29   5   8    19328.06    18933.47    795.85 o 
  31   5   8    61369.14    59952.61   1390.41 o 
  33   5   8    12226.15    14215.18   1355.16 o 
  35   5   8   109260.23   113273.83   2334.35 o 
  37   5   8     2507.85     2078.23    653.12 o 
  39   5   8    12451.03    12826.14    890.88 o 
  41   5   8     1815.46     1835.07    672.99 o 
  43   5   8     6023.13     4990.61    767.67 o 
  45   5   8    27526.94    29119.06   1923.48 o 
  47   5   8     1469.32     1018.91   1896.30 o 
 -48   6   8     3299.01     2521.57   1089.61 o 
 -46   6   8     9245.83    10177.69    965.85 o 
 -44   6   8      198.25     -405.87    649.27 o 
 -42   6   8    19654.16    18532.54   1132.83 o 
 -40   6   8     6193.90     5853.69    745.15 o 
 -38   6   8    22207.43    23664.12   1086.94 o 
 -36   6   8       16.18     -659.44    556.44 o 
 -34   6   8      120.90        1.44    554.05 o 
 -32   6   8     2581.19     2712.06    629.86 o 
 -30   6   8     6983.34     6703.52    702.05 o 
 -28   6   8     3760.49     3054.95    521.59 o 
 -26   6   8    18194.11    17932.77   1243.33 o 
 -24   6   8    17962.79    18737.49    760.86 o 
 -22   6   8   131858.80   129609.18   2157.89 o 
 -20   6   8    10795.12    11823.09    591.02 o 
 -18   6   8    69974.17    67165.20   1320.03 o 
 -16   6   8    14697.26    14454.59    581.87 o 
 -14   6   8    17286.68    18469.94    640.83 o 
 -12   6   8   156414.11   151683.97   2126.77 o 
 -10   6   8       26.34     -108.46    219.22 o 
  -8   6   8    58098.00    57967.95    914.97 o 
  -6   6   8     1376.93     1420.17    208.82 o 
  -4   6   8     3229.27     3124.90    232.90 o 
  -2   6   8     1623.32     1551.21    200.20 o 
   0   6   8    34281.07    31995.01    582.98 o 
   2   6   8     4209.30     3735.68    240.44 o 
   4   6   8    38702.28    40511.48    717.05 o 
   6   6   8    95602.30    96843.15   1343.68 o 
   8   6   8    70205.02    73458.64   1431.33 o 
  10   6   8    43910.58    40441.74   1187.25 o 
  12   6   8    69210.99    67355.12   1675.59 o 
  14   6   8     1167.70       38.56    397.84 o 
  16   6   8    21998.04    21247.07    992.85 o 
  18   6   8    63637.40    65028.16   1543.63 o 
  20   6   8      525.00     -726.56    428.48 o 
  22   6   8    17983.70    16611.75    767.85 o 
  24   6   8     2672.97     3257.67    504.04 o 
  26   6   8    20096.49    18172.01   1055.86 o 
  28   6   8     3941.85     3074.60    668.26 o 
  30   6   8    11673.69    11559.00    958.23 o 
  32   6   8     8791.75     9203.96   1147.07 o 
  34   6   8     1404.29     1488.38    731.49 o 
  36   6   8    24524.74    23256.38   1618.81 o 
  38   6   8     2960.75     2028.88    843.80 o 
  40   6   8    22028.40    18867.18   2196.04 o 
  42   6   8       14.88     -497.21    645.75 o 
  44   6   8      189.72     -115.13    891.31 o 
  46   6   8      607.98     -377.26    741.83 o 
 -45   7   8    25700.33    28542.41   1829.68 o 
 -43   7   8     8549.36     8306.15    972.56 o 
 -41   7   8     8515.93     8608.15    923.15 o 
 -39   7   8    17742.08    17776.15   1116.04 o 
 -37   7   8     4195.17     3926.21    763.62 o 
 -35   7   8    33206.23    32446.91   1345.95 o 
 -33   7   8     1875.96      848.61    605.72 o 
 -31   7   8      689.30      -59.39    547.21 o 
 -29   7   8     5789.99     5803.53    681.87 o 
 -27   7   8     6661.32     7202.08   1088.86 o 
 -25   7   8    34550.18    34647.26   1079.78 o 
 -23   7   8      683.53      867.83    387.85 o 
 -21   7   8       50.87       91.12    347.23 o 
 -19   7   8      506.73      953.27    424.15 o 
 -17   7   8    63892.44    62629.89   1280.28 o 
 -15   7   8     3813.69     3627.75    400.48 o 
 -13   7   8    70743.25    68988.21   1303.52 o 
 -11   7   8    10753.59    12478.94    523.79 o 
  -9   7   8      630.19      397.28    244.94 o 
  -7   7   8     6242.93     6328.89    367.56 o 
  -5   7   8     2731.33     2375.66    256.78 o 
  -3   7   8    11822.11    12423.97    421.15 o 
  -1   7   8    71563.42    72937.32   1071.80 o 
   1   7   8     1011.28     1774.41    242.77 o 
   3   7   8    83557.38    83842.35   1235.62 o 
   5   7   8     5862.80     6928.83    368.99 o 
   7   7   8    34774.79    38671.35    954.72 o 
   9   7   8     5301.81     5312.85    513.39 o 
  11   7   8      136.55      -35.57    389.04 o 
  13   7   8     7451.60     7214.01    986.25 o 
  15   7   8     7808.72     6240.01    640.42 o 
  17   7   8      542.84      789.81    435.53 o 
  19   7   8    10961.83    10697.77    689.26 o 
  21   7   8     2556.88     1969.88    663.54 o 
  23   7   8     8817.38     8225.57    675.20 o 
  25   7   8    11970.43    10921.07    945.50 o 
  27   7   8     8707.18     6982.52    791.76 o 
  29   7   8    10517.53    11449.21    939.08 o 
  31   7   8     4674.73     4338.16    929.48 o 
  33   7   8    20193.59    19177.31   1215.97 o 
  35   7   8    24933.38    22814.63   1337.44 o 
  37   7   8      824.00      447.02    738.34 o 
  39   7   8    34102.62    35375.96   2062.16 o 
  41   7   8      478.25      524.71    787.21 o 
  43   7   8    23635.80    26687.96   1576.69 o 
  45   7   8     2362.05     3044.29    967.20 o 
 -44   8   8     3599.76     2693.13    841.44 o 
 -42   8   8     4276.82     3330.53    828.12 o 
 -40   8   8     2252.76     1089.91    742.57 o 
 -38   8   8      716.38      896.71    689.63 o 
 -36   8   8    11131.41     8385.43    888.48 o 
 -34   8   8     1896.94      777.18    884.26 o 
 -32   8   8    10857.06    10266.14    849.18 o 
 -30   8   8       88.04       57.54    536.66 o 
 -28   8   8    61375.68    63386.15   2056.29 o 
 -26   8   8     5986.87     6230.00    673.91 o 
 -24   8   8    31938.32    32570.62   1208.29 o 
 -22   8   8     1763.58     1551.66    583.08 o 
 -20   8   8    11707.25    10962.38    592.91 o 
 -18   8   8    49105.88    49249.45   1140.92 o 
 -16   8   8    20372.81    23183.22    787.86 o 
 -14   8   8   176096.02   169818.39   2575.90 o 
 -12   8   8     6712.82     7926.27    478.38 o 
 -10   8   8    39830.42    41283.00    949.36 o 
  -8   8   8     5958.52     6179.59    418.96 o 
  -6   8   8    17324.83    17873.10    571.83 o 
  -4   8   8    11507.73    11676.35    466.84 o 
  -2   8   8       34.79      -48.35    242.23 o 
   0   8   8    46388.15    46784.92    891.12 o 
   2   8   8    57093.05    57905.40   1070.20 o 
   4   8   8    31001.75    31309.61    924.95 o 
   6   8   8    74998.93    74828.67   1730.09 o 
   8   8   8    15571.42    16043.29    778.00 o 
  10   8   8     3310.83     4122.82    519.49 o 
  12   8   8    13186.13    14438.23    789.58 o 
  14   8   8    57724.86    61454.00   1641.89 o 
  16   8   8    14928.24    15155.79   1044.05 o 
  18   8   8    77949.73    80780.09   1775.17 o 
  20   8   8     4641.29     4824.62    563.00 o 
  22   8   8     2133.46     2113.94    609.29 o 
  24   8   8      106.05     -428.94    471.48 o 
  26   8   8     5674.23     5595.14   1044.54 o 
  28   8   8     6596.39     5818.63    815.60 o 
  30   8   8     3638.72     3538.74    754.82 o 
  32   8   8     7936.42     7459.12    910.37 o 
  34   8   8      699.25     -461.81    664.12 o 
  36   8   8     2975.97     2047.50    794.81 o 
  38   8   8    23858.96    27386.88   1978.84 o 
  40   8   8      538.11     -287.33    953.49 o 
  42   8   8     4015.28     4096.93   1069.43 o 
 -41   9   8      689.04      499.45    745.22 o 
 -39   9   8      788.35      317.09    940.17 o 
 -37   9   8     1819.72      725.27    684.73 o 
 -35   9   8    31975.35    32602.33   1400.74 o 
 -33   9   8    11990.94    12564.66    945.82 o 
 -31   9   8    67023.89    68023.42   1899.75 o 
 -29   9   8     6538.29     5976.90    722.26 o 
 -27   9   8     3336.59     2315.83    601.81 o 
 -25   9   8      150.54     -304.49    486.14 o 
 -23   9   8    10292.11    10800.91    751.55 o 
 -21   9   8      548.83     1732.78    480.39 o 
 -19   9   8    20504.28    21158.65    925.43 o 
 -17   9   8      357.70      672.20    379.32 o 
 -15   9   8    20869.52    19799.05    775.02 o 
 -13   9   8    10308.64    12312.51    606.04 o 
 -11   9   8    84666.81    82433.29   1489.68 o 
  -9   9   8    13168.60    13162.17    558.21 o 
  -7   9   8    44872.35    45106.03    989.52 o 
  -5   9   8      167.27     -238.80    246.42 o 
  -3   9   8    24913.25    24504.49    696.33 o 
  -1   9   8    18853.57    18260.85    654.65 o 
   1   9   8    46676.89    48851.51   1103.64 o 
   3   9   8      857.35      402.87    351.49 o 
   5   9   8    18529.90    18604.72    790.36 o 
   7   9   8    15783.55    14504.62   1187.89 o 
   9   9   8       98.89       78.95    372.06 o 
  11   9   8    28883.04    26555.26   1007.39 o 
  13   9   8     1323.44     1087.28    997.31 o 
  15   9   8      510.46     -171.88    410.97 o 
  17   9   8      671.78      374.14    417.24 o 
  19   9   8    29095.71    29139.95   1052.86 o 
  21   9   8    10854.70    12162.30    745.78 o 
  23   9   8    56705.57    57738.43   1557.09 o 
  25   9   8    21243.91    23232.89   1064.90 o 
  27   9   8     6262.39     6013.02    706.01 o 
  29   9   8    11883.11    11174.90    860.82 o 
  31   9   8      526.30     -363.88    648.75 o 
  33   9   8       12.69     -520.82    666.20 o 
  35   9   8     3500.86     2805.22    847.69 o 
  37   9   8       64.04     -936.56    721.63 o 
  39   9   8      752.49     2455.63   1090.85 o 
 -38  10   8    13761.69    14865.76   1093.27 o 
 -36  10   8     8603.29    10373.20    970.21 o 
 -34  10   8     5554.60     4971.56    802.38 o 
 -32  10   8    11535.87    11302.28    927.80 o 
 -30  10   8     2654.45     1778.36   1048.63 o 
 -28  10   8     3102.04     2697.85    632.86 o 
 -26  10   8       19.92     -496.16    579.47 o 
 -24  10   8      636.82     -106.62    486.39 o 
 -22  10   8      648.17      662.30    502.49 o 
 -20  10   8       36.73     -173.03    443.24 o 
 -18  10   8       45.99     -642.17    392.74 o 
 -16  10   8     1012.27     1448.85    436.52 o 
 -14  10   8     2693.45     2208.49    435.60 o 
 -12  10   8     1395.71     1090.57    391.53 o 
 -10  10   8      172.27      410.49    365.63 o 
  -8  10   8     2464.56     2647.40    502.25 o 
  -6  10   8    10883.28    10769.19    596.31 o 
  -4  10   8     2874.09     2899.87    442.22 o 
  -2  10   8     3020.89     3168.35    386.12 o 
   0  10   8    19444.75    21663.88    762.60 o 
   2  10   8      217.34      200.47    337.84 o 
   4  10   8     3160.10     2600.46    401.10 o 
   6  10   8     6155.28     5809.51    512.28 o 
   8  10   8     6103.93     4371.92    502.66 o 
  10  10   8      530.33       83.43    578.00 o 
  12  10   8      922.40     1284.84    453.92 o 
  14  10   8      358.95     -148.17    513.86 o 
  16  10   8     1271.17      464.75    534.60 o 
  18  10   8     2390.86     2530.02    548.66 o 
  20  10   8     2576.96     2374.05    520.15 o 
  22  10   8     5257.45     5100.59    624.04 o 
  24  10   8     1157.08      216.44    525.25 o 
  26  10   8    16210.27    16538.82    935.62 o 
  28  10   8     4568.55     4373.43    696.06 o 
  30  10   8    13227.84    14335.72    936.90 o 
  32  10   8    21955.80    24510.05   1194.72 o 
  34  10   8    16042.47    17025.58   1099.39 o 
  36  10   8    15682.95    17099.40   1116.11 o 
 -33  11   8       64.84      232.66    632.87 o 
 -31  11   8    38376.16    37100.31   1445.89 o 
 -29  11   8      316.96     1625.68    627.08 o 
 -27  11   8     5764.02     4462.85    697.28 o 
 -25  11   8       52.22      142.50    511.46 o 
 -23  11   8      442.48      453.99    510.88 o 
 -21  11   8      198.59      317.67    478.85 o 
 -19  11   8      303.58      -66.56    465.05 o 
 -17  11   8      663.93     -326.38    429.04 o 
 -15  11   8    15898.17    15397.74    773.46 o 
 -13  11   8      887.72     1111.76    459.04 o 
 -11  11   8    34038.65    33151.30   1040.29 o 
  -9  11   8      439.80      438.50    398.00 o 
  -7  11   8     7030.84     7479.88    529.82 o 
  -5  11   8      442.28      108.85    370.31 o 
  -3  11   8    12748.49    12206.78    640.97 o 
  -1  11   8     4044.49     3397.38    432.68 o 
   1  11   8    33043.44    31892.73    949.65 o 
   3  11   8     5826.87     4730.02    542.73 o 
   5  11   8     7475.52     7472.04    532.86 o 
   7  11   8      794.62      651.40    740.13 o 
   9  11   8     3156.27     3248.38    491.45 o 
  11  11   8     5859.74     6248.43    720.04 o 
  13  11   8       42.40      693.95    528.73 o 
  15  11   8     3319.95     2833.21    555.35 o 
  17  11   8     4807.15     5749.78    677.31 o 
  19  11   8     1039.06     -257.88    518.92 o 
  21  11   8    17855.49    17263.86   1029.51 o 
  23  11   8     4447.18     3643.24    607.58 o 
  25  11   8    16935.72    16585.67    923.07 o 
  27  11   8      149.06      487.71    556.07 o 
  29  11   8     7783.90     7258.89    783.87 o 
  31  11   8     7273.03     8131.73    829.24 o 
  33  11   8     2979.97     2668.06    735.71 o 
 -28  12   8    20175.25    18143.76   1038.07 o 
 -26  12   8     4701.39     5732.67    716.88 o 
 -24  12   8     8832.80     8723.45    773.06 o 
 -22  12   8      438.35      220.43    514.56 o 
 -20  12   8     3320.99     3245.07    625.13 o 
 -18  12   8     8545.03     8395.14    675.41 o 
 -16  12   8    11046.31    10888.36    712.80 o 
 -14  12   8     4913.16     4610.30    541.41 o 
 -12  12   8      348.84      739.72    419.87 o 
 -10  12   8     1895.64     1242.08    474.09 o 
  -8  12   8    21608.90    21120.69    834.16 o 
  -6  12   8    70236.46    71704.50   1576.00 o 
  -4  12   8    10587.59    10563.60    604.34 o 
  -2  12   8    15821.07    16422.92    719.53 o 
   0  12   8     2369.40     2350.81    704.06 o 
   2  12   8     3724.46     2380.66    420.23 o 
   4  12   8       83.86      549.87    371.11 o 
   6  12   8    21475.33    20807.85   1091.20 o 
   8  12   8     2942.69     1890.90    474.32 o 
  10  12   8     3041.46     2077.33    637.04 o 
  12  12   8      110.06     -851.86    425.93 o 
  14  12   8    15667.33    16102.03    886.27 o 
  16  12   8     1626.63     1123.46    542.48 o 
  18  12   8    24830.83    23818.72   1127.57 o 
  20  12   8     9232.87     9609.88    954.50 o 
  22  12   8      718.71      828.41    615.80 o 
  24  12   8     1349.54     2708.03    685.97 o 
  26  12   8    20528.81    20922.77   1042.24 o 
  28  12   8       25.02     -662.20    731.26 o 
 -21  13   8     1925.26     1743.17    570.32 o 
 -19  13   8    24462.13    26196.88   1549.10 o 
 -17  13   8     5847.82     6672.35    650.08 o 
 -15  13   8     2307.68     2890.15    537.30 o 
 -13  13   8     4379.95     4575.06    607.81 o 
 -11  13   8     2311.95     1773.10    526.19 o 
  -9  13   8        9.83      231.69    389.67 o 
  -7  13   8     1619.07     1225.00    411.88 o 
  -5  13   8     3175.69     3908.90    466.55 o 
  -3  13   8     1676.01      999.24    465.33 o 
  -1  13   8      948.31     1370.33    417.19 o 
   1  13   8      306.41     -722.85    361.42 o 
   3  13   8     4423.48     4406.62    550.17 o 
   5  13   8     4698.83     4561.17    516.87 o 
   7  13   8     2441.89     2944.29    449.75 o 
   9  13   8    19286.39    21316.86    874.92 o 
  11  13   8       26.19      191.09    451.07 o 
  13  13   8    16922.53    20524.84    929.00 o 
  15  13   8       54.77       73.71    478.68 o 
  17  13   8     3799.96     5187.17    743.09 o 
  19  13   8    10748.18     9060.78    867.27 o 
  21  13   8      780.96      952.07    604.14 o 
 -12  14   8       44.05      113.86    724.23 o 
 -10  14   8     5838.47     6112.11    566.48 o 
  -8  14   8     1018.49      270.36    442.99 o 
  -6  14   8     7363.59     8286.53    742.15 o 
  -4  14   8     7569.67     8947.44    585.84 o 
  -2  14   8     5067.78     5474.30    517.45 o 
   0  14   8    20776.40    22125.31    852.39 o 
   2  14   8     9037.70    10088.04    621.69 o 
   4  14   8      875.96     -253.27    422.89 o 
   6  14   8     1994.36     2248.53    483.69 o 
   8  14   8     3558.05     3936.93    543.87 o 
  10  14   8      538.95     1017.73    524.60 o 
 -51   1   9     8256.53     9884.82   1423.56 o 
 -49   1   9    20046.26    21927.84   1688.18 o 
 -47   1   9     3373.24     4067.03   1178.46 o 
 -45   1   9      304.42      858.97   1085.12 o 
 -43   1   9     3494.55     4281.73   1512.00 o 
 -41   1   9     1865.77     2166.45   1028.71 o 
 -39   1   9     8791.83     6842.34   1114.64 o 
 -37   1   9    14952.66    13327.50    995.93 o 
 -35   1   9      654.47     1012.06    517.06 o 
 -33   1   9    55367.61    56860.40   1534.33 o 
 -31   1   9    13006.08    12574.52    605.54 o 
 -29   1   9    90011.55    88882.78   1273.28 o 
 -27   1   9    39116.66    37933.36    718.67 o 
 -25   1   9    17040.65    16072.47    455.99 o 
 -23   1   9    48645.77    49259.29    753.75 o 
 -21   1   9   141959.13   137971.39   1567.79 o 
 -19   1   9   164845.63   165108.53   1787.06 o 
 -17   1   9    83330.88    80471.70   1029.89 o 
 -15   1   9   240442.61   231329.67   2257.91 o 
 -13   1   9    36307.37    41153.46    745.55 o 
 -11   1   9   480685.88   461186.19   4364.56 o 
  -9   1   9   138127.56   143263.39   1604.46 o 
  -7   1   9   438918.66   415366.94   3929.32 o 
  -5   1   9    57481.76    56451.21    806.42 o 
  -3   1   9   169990.16   154240.22   1521.55 o 
  -1   1   9     2787.13     2938.69    186.93 o 
   1   1   9    18146.57    15489.87    339.68 o 
   3   1   9    87292.16    86560.65    976.39 o 
   5   1   9       87.62      238.03    154.44 o 
   7   1   9      111.79      168.04    161.50 o 
   9   1   9   147296.89   146070.81   1523.54 o 
  11   1   9    43897.32    41127.39    600.61 o 
  13   1   9   112604.70   113117.09   1255.66 o 
  15   1   9    96847.79    95230.98   1173.27 o 
  17   1   9    65041.29    65581.47    840.69 o 
  19   1   9    21415.21    19595.90    449.12 o 
  21   1   9    69215.78    66536.23    890.54 o 
  23   1   9     2077.23     1114.49    221.82 o 
  25   1   9   155252.73   149310.19   1580.44 o 
  27   1   9     5337.40     5509.30    491.89 o 
  29   1   9    55822.85    54041.54   1084.02 o 
  31   1   9    10304.82     9024.94    544.15 o 
  33   1   9     1826.95      734.86    426.59 o 
  35   1   9     3147.83     2108.95    816.51 o 
  37   1   9     3484.37     2529.30    835.17 o 
  39   1   9     1179.09     -306.05    844.29 o 
  41   1   9     6827.41     4425.14   1598.07 o 
  43   1   9       45.83     -832.99   1213.73 o 
  45   1   9    37788.00    36035.01   2177.07 o 
  47   1   9       21.35     -650.70   1166.35 o 
  49   1   9    26563.94    27326.88   1980.92 o 
 -50   2   9    27976.53    30942.60   2232.24 o 
 -48   2   9     1232.42     2606.23   1110.89 o 
 -46   2   9    32442.45    35279.45   4322.77 o 
 -44   2   9     3873.14     2058.63   1638.82 o 
 -42   2   9     6363.48     5614.18   1113.44 o 
 -40   2   9     7994.89     6854.72    909.91 o 
 -38   2   9    13195.77    12668.79    797.68 o 
 -36   2   9    25010.69    24361.32    897.57 o 
 -34   2   9    13388.54    14191.21    701.01 o 
 -32   2   9       15.63     -554.95    367.27 o 
 -30   2   9    16751.72    19356.14    720.01 o 
 -28   2   9    53807.59    53007.25   1117.44 o 
 -26   2   9    66524.38    69008.80   1269.34 o 
 -24   2   9    99849.27    98068.50   1319.81 o 
 -22   2   9    78713.88    80346.00   1123.28 o 
 -20   2   9     9290.94     9348.83    358.75 o 
 -18   2   9     8192.94     7572.04    320.89 o 
 -16   2   9    33411.99    33640.50    571.00 o 
 -14   2   9       92.87      783.43    189.71 o 
 -12   2   9   126900.44   127162.39   1359.65 o 
 -10   2   9    74159.73    71578.06    864.54 o 
  -8   2   9   140741.13   136542.28   1412.96 o 
  -6   2   9    56655.98    58373.43    909.54 o 
  -4   2   9   398158.28   374356.91   3587.60 o 
  -2   2   9    73553.29    75623.35    897.55 o 
   0   2   9   169977.50   156981.23   1695.48 o 
   2   2   9    29681.56    25571.45    458.45 o 
   4   2   9    58324.41    58438.69    765.23 o 
   6   2   9    74610.01    68503.68    876.55 o 
   8   2   9   242823.50   235126.41   2454.29 o 
  10   2   9   194484.17   198584.72   2102.16 o 
  12   2   9    31721.71    29005.88    618.59 o 
  14   2   9     1680.57     1078.59    185.81 o 
  16   2   9    61856.22    59458.19    973.64 o 
  18   2   9    26792.54    26181.47    572.50 o 
  20   2   9    34218.13    34862.16    621.57 o 
  22   2   9    14297.48    13454.89    382.38 o 
  24   2   9    19935.76    17681.96    633.27 o 
  26   2   9    22459.94    20179.63    697.27 o 
  28   2   9    37599.03    34020.12   1287.60 o 
  30   2   9    10340.92     9248.09    552.99 o 
  32   2   9    59937.08    57721.56   1171.58 o 
  34   2   9      519.66      323.34    388.08 o 
  36   2   9     3396.12     2962.27    626.68 o 
  38   2   9    22901.48    23049.79   1363.37 o 
  40   2   9     4386.89     2901.16    952.45 o 
  42   2   9    23606.87    22644.28   1736.83 o 
  44   2   9     4468.51     3377.93   1661.95 o 
  46   2   9     1943.39      432.24   1013.51 o 
  48   2   9       92.15     -504.83   1831.38 o 
  50   2   9     5396.26     6877.87   1428.55 o 
 -51   3   9     4449.35     2359.18   1946.55 o 
 -49   3   9     2499.24      586.49   1760.38 o 
 -47   3   9    10353.57     7949.84   2027.27 o 
 -45   3   9      328.21      575.82    901.37 o 
 -43   3   9     7831.78     6851.30    873.97 o 
 -41   3   9     5479.09     4047.49    652.56 o 
 -39   3   9       88.92     -475.36    368.33 o 
 -37   3   9    10852.58     9790.04    706.31 o 
 -35   3   9     8487.60     8476.67    656.89 o 
 -33   3   9     8473.93     8929.19    589.68 o 
 -31   3   9     9580.16     8908.01    536.99 o 
 -29   3   9    12280.09    11952.59    601.12 o 
 -27   3   9        2.37     -160.94    330.76 o 
 -25   3   9     1066.24      794.28    322.08 o 
 -23   3   9     1255.97     1414.91    316.46 o 
 -21   3   9     6215.49     6267.02    384.14 o 
 -19   3   9   102288.66   102701.02   1499.72 o 
 -17   3   9      148.06      839.43    191.23 o 
 -15   3   9   121558.62   115698.91   1510.71 o 
 -13   3   9    33753.80    34013.43    630.66 o 
 -11   3   9    34411.47    34138.21    615.08 o 
  -9   3   9   154554.59   152335.67   1740.30 o 
  -7   3   9     2013.37     2239.35    214.51 o 
  -5   3   9      137.67      202.55    172.58 o 
  -3   3   9    46033.67    47169.98    764.64 o 
  -1   3   9    19097.31    18569.76    428.36 o 
   1   3   9    45862.23    42191.62    659.91 o 
   3   3   9      570.67      419.78    165.73 o 
   5   3   9   128392.83   125934.63   1492.24 o 
   7   3   9    25196.66    24124.08    504.36 o 
   9   3   9     2832.88     3624.77    285.73 o 
  11   3   9    53205.51    51228.98    917.53 o 
  13   3   9    40614.24    38020.13    792.38 o 
  15   3   9     5349.55     4042.74    336.34 o 
  17   3   9    33037.29    31221.07    761.34 o 
  19   3   9      573.33      291.57    280.28 o 
  21   3   9     4970.12     4295.56    445.29 o 
  23   3   9       75.13     -577.08    288.54 o 
  25   3   9    17053.81    16766.80    615.95 o 
  27   3   9    21323.07    21831.38    725.38 o 
  29   3   9    19914.91    19988.15    704.10 o 
  31   3   9    24068.32    23622.45    773.47 o 
  33   3   9    12233.16    12340.51    612.49 o 
  35   3   9    10116.59     8796.93    632.30 o 
  37   3   9    19897.93    20318.12    826.75 o 
  39   3   9     4576.86     4115.32    689.52 o 
  41   3   9     7983.13     8089.49   1033.70 o 
  43   3   9     2316.47     3438.76   1471.39 o 
  45   3   9     2975.54     1684.14    933.23 o 
  47   3   9     1872.81     1689.66    934.53 o 
  49   3   9     1856.04     1183.48    963.01 o 
 -50   4   9    17336.63    15888.07   2448.12 o 
 -48   4   9     5746.99     8408.83   2106.59 o 
 -46   4   9    11117.04     9641.52   1420.03 o 
 -44   4   9     6767.80     6260.13    893.86 o 
 -42   4   9      604.06      706.81    715.34 o 
 -40   4   9    39177.60    40421.71   1355.77 o 
 -38   4   9     1751.50     2147.48    593.39 o 
 -36   4   9     8142.65     7576.13    708.40 o 
 -34   4   9     2567.80     2157.30    551.76 o 
 -32   4   9    21920.21    20591.43    902.72 o 
 -30   4   9     7691.76     7877.06    597.27 o 
 -28   4   9   117075.09   115140.93   1894.91 o 
 -26   4   9    17820.31    19583.56    728.55 o 
 -24   4   9    80522.48    81491.40   1454.54 o 
 -22   4   9   119562.18   115785.76   1818.57 o 
 -20   4   9     8691.97    10598.44    670.83 o 
 -18   4   9   154635.31   151229.89   2157.95 o 
 -16   4   9      215.88      537.65    284.78 o 
 -14   4   9    26348.71    24741.29    626.55 o 
 -12   4   9    66441.13    63809.04   1052.79 o 
 -10   4   9     1521.98     2491.76    252.11 o 
  -8   4   9   131108.06   127140.77   1586.03 o 
  -6   4   9    54619.90    57042.23    913.39 o 
  -4   4   9   114861.53   108693.73   1447.12 o 
  -2   4   9   356635.69   347030.34   4198.74 o 
   0   4   9    64500.08    60077.64    965.02 o 
   2   4   9   390613.69   377651.50   4522.61 o 
   4   4   9     7564.00     6270.66    354.44 o 
   6   4   9    92029.15    83014.86   1191.48 o 
   8   4   9    23327.44    23320.95    687.09 o 
  10   4   9      242.43      255.66    265.72 o 
  12   4   9    56631.33    56634.10   1077.23 o 
  14   4   9     1838.96     2317.74    352.50 o 
  16   4   9     9668.38     9681.78    598.55 o 
  18   4   9      175.81     -616.27    308.99 o 
  20   4   9    37553.87    37260.50   1159.47 o 
  22   4   9       75.54     -540.65    404.11 o 
  24   4   9     1885.46     1345.09    371.93 o 
  26   4   9      243.38     -639.78    319.89 o 
  28   4   9    25293.65    24992.82    756.12 o 
  30   4   9      113.13     -197.24    360.14 o 
  32   4   9    62508.63    60693.18   1200.22 o 
  34   4   9     5169.59     5780.78    512.38 o 
  36   4   9    19572.89    17873.21    775.68 o 
  38   4   9    23496.87    24230.86    894.24 o 
  40   4   9     1569.53     1978.59    512.03 o 
  42   4   9    40538.95    41297.94   1846.16 o 
  44   4   9     5814.47     4349.44   1333.04 o 
  46   4   9     4846.55     4352.68   1359.42 o 
  48   4   9     2749.29     2437.09   1314.52 o 
 -47   5   9     1243.66      348.86   1195.13 o 
 -45   5   9    12972.88    11814.81   1107.54 o 
 -43   5   9     2309.80     2609.52    708.26 o 
 -41   5   9    29493.48    31025.99   1232.78 o 
 -39   5   9        3.35     -255.88    689.85 o 
 -37   5   9      352.72       55.36    532.78 o 
 -35   5   9     1979.27     2137.40    563.11 o 
 -33   5   9    49598.29    47133.46   1360.67 o 
 -31   5   9     6356.44     8030.88    672.99 o 
 -29   5   9    34463.33    34816.36   1113.41 o 
 -27   5   9      874.12      515.28    381.82 o 
 -25   5   9    16881.83    14651.43    686.67 o 
 -23   5   9    14949.19    13505.73    611.42 o 
 -21   5   9    20226.79    18914.65    691.32 o 
 -19   5   9    10987.32    10344.25    522.69 o 
 -17   5   9     5067.71     5502.13    412.45 o 
 -15   5   9    17158.70    17135.21    595.79 o 
 -13   5   9    31986.39    34420.54    740.29 o 
 -11   5   9    85463.88    85287.55   1273.01 o 
  -9   5   9   143279.27   138357.67   1814.81 o 
  -7   5   9      165.92      172.10    230.47 o 
  -5   5   9    77531.33    73158.20   1093.32 o 
  -3   5   9    23503.36    22752.04    538.75 o 
  -1   5   9    10058.50    10570.45    344.72 o 
   1   5   9     2909.34     3155.62    295.40 o 
   3   5   9     1233.79     1162.88    205.79 o 
   5   5   9     9309.96    10002.13    411.11 o 
   7   5   9      856.47     1151.26    211.12 o 
   9   5   9    21885.98    18940.63    829.01 o 
  11   5   9   104701.66   101380.83   1953.50 o 
  13   5   9    82723.18    82123.84   1698.64 o 
  15   5   9   145854.58   144844.78   2656.06 o 
  17   5   9    37486.13    35397.70   1101.64 o 
  19   5   9    40551.38    38451.27   1173.24 o 
  21   5   9     3762.29     3422.28    530.57 o 
  23   5   9      588.91       30.78    415.38 o 
  25   5   9    66810.36    67864.82   1424.64 o 
  27   5   9    23585.66    23183.86    853.50 o 
  29   5   9      912.62      802.07    430.70 o 
  31   5   9     6984.47     6389.79    622.19 o 
  33   5   9    52493.89    54671.20   1390.00 o 
  35   5   9     2891.06     4407.42    645.90 o 
  37   5   9    83542.73    89347.25   1894.14 o 
  39   5   9     1400.51     1051.77    594.53 o 
  41   5   9      974.97      856.25    586.55 o 
  43   5   9     5852.30     5409.35    723.87 o 
  45   5   9     5201.77     6971.62   1115.07 o 
  47   5   9    17255.50    19388.57   2975.57 o 
 -46   6   9     7234.03     5863.74   1135.97 o 
 -44   6   9    56721.95    57856.59   1730.87 o 
 -42   6   9    12345.31    12994.75   1092.00 o 
 -40   6   9     6446.65     6370.73    776.92 o 
 -38   6   9     7524.02     6485.99    758.26 o 
 -36   6   9    17459.00    17237.47    936.63 o 
 -34   6   9     1512.74      253.65    564.10 o 
 -32   6   9    19608.10    18046.43    996.78 o 
 -30   6   9    27481.39    27429.28   1161.72 o 
 -28   6   9       52.43      370.63    488.75 o 
 -26   6   9      950.32      781.62    436.68 o 
 -24   6   9    10441.54    11187.49    671.82 o 
 -22   6   9    20514.17    18367.79    751.30 o 
 -20   6   9    62303.70    61407.13   1315.29 o 
 -18   6   9     3594.64     3252.81    419.46 o 
 -16   6   9    88971.03    85198.71   1539.35 o 
 -14   6   9      992.62     1124.19    324.59 o 
 -12   6   9    95867.51    95641.81   1514.06 o 
 -10   6   9     3312.07     3232.62    330.68 o 
  -8   6   9    44051.56    44298.27    885.66 o 
  -6   6   9    10152.80     9650.33    417.03 o 
  -4   6   9    43265.68    43521.34    851.05 o 
  -2   6   9    17401.43    17759.36    529.77 o 
   0   6   9     6731.08     5745.56    333.87 o 
   2   6   9    64007.77    63916.04   1116.12 o 
   4   6   9    12056.43    11207.51    439.50 o 
   6   6   9    40938.79    43290.13    882.26 o 
   8   6   9    37243.14    37048.20   1154.07 o 
  10   6   9     6159.24     5565.58    540.03 o 
  12   6   9    26456.46    28412.04   1065.61 o 
  14   6   9    70698.20    68045.84   1760.63 o 
  16   6   9    29709.14    31030.53   1179.08 o 
  18   6   9    46794.66    48790.58   1531.38 o 
  20   6   9    23221.58    23655.18   1001.78 o 
  22   6   9     1083.85     1342.03    764.36 o 
  24   6   9      977.85       38.61    985.93 o 
  26   6   9     2500.58     1952.01    541.83 o 
  28   6   9     1869.44     2406.60    592.54 o 
  30   6   9    57226.67    55737.12   1847.55 o 
  32   6   9      106.73      339.13    579.42 o 
  34   6   9   127476.55   128976.28   2840.15 o 
  36   6   9    32313.07    32720.82   1400.59 o 
  38   6   9    31009.74    33913.34   1291.50 o 
  40   6   9    13611.33    12650.25    930.92 o 
  42   6   9     3648.66     4262.42    757.21 o 
  44   6   9     2977.02     2679.09    732.62 o 
  46   6   9     4119.72     3702.62   1200.40 o 
 -45   7   9      667.59     1521.84    810.73 o 
 -43   7   9     2715.54     3423.48    829.63 o 
 -41   7   9     6383.30     4768.24    845.75 o 
 -39   7   9    23646.31    23373.79   1242.85 o 
 -37   7   9      145.38     1458.20    708.76 o 
 -35   7   9    35903.59    33703.96   1375.43 o 
 -33   7   9     1020.41      899.29    590.06 o 
 -31   7   9     1236.62     1479.64    608.53 o 
 -29   7   9     2264.13     1456.16    590.69 o 
 -27   7   9    23192.48    23186.57   2028.55 o 
 -25   7   9      605.54      289.35    494.34 o 
 -23   7   9       95.28       47.01    372.19 o 
 -21   7   9    29238.41    28341.98    903.43 o 
 -19   7   9    24306.87    25500.64    841.91 o 
 -17   7   9    34988.71    34218.67    944.21 o 
 -15   7   9    33203.65    35118.48   1009.74 o 
 -13   7   9     1080.53     1666.40    356.01 o 
 -11   7   9   104232.17   102510.85   1724.52 o 
  -9   7   9    85450.72    81353.79   1348.26 o 
  -7   7   9    38185.66    37412.65   1134.70 o 
  -5   7   9    97353.98    96811.99   1491.48 o 
  -3   7   9     3331.88     4397.26    347.16 o 
  -1   7   9    19384.90    19331.13    567.15 o 
   1   7   9      657.85      523.78    233.20 o 
   3   7   9    11145.28    11407.13    470.11 o 
   5   7   9    21223.12    23156.31    646.24 o 
   7   7   9     3982.63     5485.27    511.84 o 
   9   7   9   120818.75   120562.07   2558.70 o 
  11   7   9      415.60      744.09    427.72 o 
  13   7   9    22394.75    21123.13    979.28 o 
  15   7   9    34776.99    34702.52   1254.61 o 
  17   7   9    20484.13    23276.75   1087.16 o 
  19   7   9   100142.20   101772.30   2452.96 o 
  21   7   9    27682.63    31963.10   1142.78 o 
  23   7   9    65072.79    65354.79   1669.67 o 
  25   7   9     1103.29     1693.71    539.89 o 
  27   7   9      620.71      767.49    548.63 o 
  29   7   9      125.85      161.23    559.95 o 
  31   7   9    37022.13    39362.56   1425.88 o 
  33   7   9     6082.69     4907.73    763.38 o 
  35   7   9      780.34      572.69    657.67 o 
  37   7   9      988.05     -266.17    653.37 o 
  39   7   9    29934.95    29073.05   1402.37 o 
  41   7   9     5199.82     4676.77   1028.62 o 
  43   7   9     9456.79    11495.17   1130.34 o 
 -42   8   9     4403.71     5554.77   1264.39 o 
 -40   8   9     3382.97     3002.91    799.25 o 
 -38   8   9      863.53      -83.51    786.38 o 
 -36   8   9      625.32    -1331.15    752.06 o 
 -34   8   9    16875.91    15435.79   1219.02 o 
 -32   8   9       17.12     -356.56    567.34 o 
 -30   8   9      663.27      575.73    591.17 o 
 -28   8   9     2359.95     1000.21    555.06 o 
 -26   8   9    10079.66     9849.48    779.58 o 
 -24   8   9     8993.72     8950.01    721.66 o 
 -22   8   9    13597.77    13885.84    797.94 o 
 -20   8   9     8251.72     8133.47    593.45 o 
 -18   8   9      554.90      237.78    385.24 o 
 -16   8   9    62711.61    60253.76   1272.63 o 
 -14   8   9    11421.89    10594.37    561.48 o 
 -12   8   9    64581.70    64184.93   1290.21 o 
 -10   8   9      838.39      764.56    332.23 o 
  -8   8   9    27865.69    28394.43    798.57 o 
  -6   8   9     2162.35     2315.20    318.01 o 
  -4   8   9      150.13      -33.95    246.48 o 
  -2   8   9     1670.84     1415.68    284.47 o 
   0   8   9     1067.04     1666.70    310.43 o 
   2   8   9     7899.63     7297.80    430.07 o 
   4   8   9   135055.28   134413.20   3127.84 o 
   6   8   9    77102.29    74918.09   1784.69 o 
   8   8   9    59189.66    58915.25   2212.87 o 
  10   8   9    17139.83    17159.70    854.35 o 
  12   8   9    12458.21    12377.99    741.99 o 
  14   8   9       44.13       10.74    436.26 o 
  16   8   9       70.58      459.72    452.42 o 
  18   8   9      212.76       83.66    470.92 o 
  20   8   9       90.37      378.55    528.65 o 
  22   8   9    44022.66    46366.68   1383.16 o 
  24   8   9      600.15      622.94    510.12 o 
  26   8   9   126669.64   126506.86   2652.16 o 
  28   8   9     3988.62     3444.52    637.41 o 
  30   8   9    24757.97    27513.42   1206.79 o 
  32   8   9     2638.55     2312.19    705.72 o 
  34   8   9     7750.45     6097.94    827.88 o 
  36   8   9     9193.92     9201.91    937.18 o 
  38   8   9    12033.51    11667.68   1024.68 o 
  40   8   9      852.09     1079.28    890.81 o 
  42   8   9    15008.48    14277.84   1154.85 o 
 -39   9   9     6388.09     6058.24    919.41 o 
 -37   9   9       50.24     -614.96    613.62 o 
 -35   9   9       72.30     -740.58    645.62 o 
 -33   9   9     2368.89     1081.47    652.81 o 
 -31   9   9     1125.40      980.71    632.37 o 
 -29   9   9    39765.57    39743.27   1423.63 o 
 -27   9   9     3692.92     4060.73    657.63 o 
 -25   9   9    20907.25    20739.37   1244.48 o 
 -23   9   9    15219.83    16494.38    886.35 o 
 -21   9   9      294.56     -193.79    528.24 o 
 -19   9   9    23624.85    24269.25    994.30 o 
 -17   9   9     2503.83     1547.32    422.19 o 
 -15   9   9    86877.59    84282.49   1702.79 o 
 -13   9   9    17866.61    17210.51    728.06 o 
 -11   9   9    35046.43    35603.46    987.56 o 
  -9   9   9    32244.61    32407.70    941.36 o 
  -7   9   9     1865.07      502.11    335.28 o 
  -5   9   9       12.85     -563.90    281.95 o 
  -3   9   9     1981.64     1294.35    328.94 o 
  -1   9   9    45649.44    43597.86   1125.74 o 
   1   9   9    29001.50    29427.85    920.10 o 
   3   9   9      241.91      237.06    366.88 o 
   5   9   9    20284.34    20098.03    854.43 o 
   7   9   9    21765.73    20618.56    891.75 o 
   9   9   9      188.77      269.47    415.56 o 
  11   9   9     4168.84     2742.33    514.20 o 
  13   9   9    19400.57    18788.30    913.33 o 
  15   9   9     4858.00     3676.34    569.96 o 
  17   9   9     2085.31      983.61    779.59 o 
  19   9   9    10057.25     9619.78   1313.52 o 
  21   9   9     1000.24     1202.38    562.62 o 
  23   9   9      158.70     -162.23    476.59 o 
  25   9   9    15842.67    16051.86    907.79 o 
  27   9   9     8445.46     8406.90    770.85 o 
  29   9   9    46755.68    45281.05   1533.67 o 
  31   9   9     1606.32     3317.24    924.25 o 
  33   9   9     8478.78     8936.05    874.19 o 
  35   9   9     1627.42      863.01    693.53 o 
  37   9   9     4675.98     2511.77    853.83 o 
  39   9   9     3620.68     5106.27    877.84 o 
 -36  10   9       53.09     -372.82    678.03 o 
 -34  10   9     2791.82     2513.66    738.44 o 
 -32  10   9    20323.86    19411.11   1098.83 o 
 -30  10   9     6056.56     6485.91    812.11 o 
 -28  10   9    29704.46    28063.70   1228.64 o 
 -26  10   9    11926.59    12559.99    906.81 o 
 -24  10   9     7998.24     6858.28    705.11 o 
 -22  10   9    10173.28     8874.24   1188.57 o 
 -20  10   9    50767.26    51094.34   1470.84 o 
 -18  10   9    70719.76    75289.05   2026.22 o 
 -16  10   9     8396.10     7691.40    625.15 o 
 -14  10   9     1277.57     1885.54    413.11 o 
 -12  10   9     6812.26     6331.95    600.63 o 
 -10  10   9    43561.70    41337.38   1442.15 o 
  -8  10   9     1631.89     1265.96    436.76 o 
  -6  10   9    57593.91    57093.94   1668.10 o 
  -4  10   9    38481.66    38283.61   1082.26 o 
  -2  10   9    43024.08    41091.29   1117.17 o 
   0  10   9     5520.94     6022.08    596.00 o 
   2  10   9   126953.02   125837.12   2372.41 o 
   4  10   9      575.58     -469.79    791.70 o 
   6  10   9    37471.90    37374.38   1171.29 o 
   8  10   9     8323.66     7397.96    730.24 o 
  10  10   9     5720.51     6403.84    601.37 o 
  12  10   9    53533.77    52783.28   1521.88 o 
  14  10   9     2574.64     2325.42    540.39 o 
  16  10   9    24749.86    27764.43   1149.26 o 
  18  10   9    22255.09    21539.74   1066.57 o 
  20  10   9     2992.30     2664.34    630.07 o 
  22  10   9    40301.71    45351.55   1599.33 o 
  24  10   9     8599.40     8544.16   1345.60 o 
  26  10   9    24019.90    26146.82   1158.00 o 
  28  10   9     3516.33     3261.52    656.85 o 
  30  10   9    17326.05    18825.77   1064.33 o 
  32  10   9    15368.07    15535.42   1020.08 o 
  34  10   9     3366.37     4473.00    795.27 o 
  36  10   9     3089.95     2926.91   1194.02 o 
 -33  11   9     5842.09     6261.03    843.12 o 
 -31  11   9     7868.69     7575.95    836.22 o 
 -29  11   9     1498.14     1694.45    636.45 o 
 -27  11   9    13320.99    10983.96    863.27 o 
 -25  11   9     7068.90     7534.74    779.54 o 
 -23  11   9    38454.64    39379.58   1342.15 o 
 -21  11   9    27401.94    27328.02   1110.27 o 
 -19  11   9     1009.99     1198.56    512.95 o 
 -17  11   9    22649.48    20477.99    947.24 o 
 -15  11   9    18482.21    18613.69    892.10 o 
 -13  11   9        5.65     -736.79    403.30 o 
 -11  11   9      311.78      255.51    548.59 o 
  -9  11   9      127.32      597.35    403.12 o 
  -7  11   9    55628.90    55738.31   1373.99 o 
  -5  11   9    45411.46    46862.23   1339.56 o 
  -3  11   9    66372.34    67139.28   2291.87 o 
  -1  11   9    77521.64    73151.69   1614.60 o 
   1  11   9      102.27    -1029.10    792.72 o 
   3  11   9     1094.04     -904.28    452.14 o 
   5  11   9     4117.28     2665.97    495.89 o 
   7  11   9    33136.01    30915.53   1088.40 o 
   9  11   9       18.16     -818.53    409.27 o 
  11  11   9     2923.42     3129.77    536.56 o 
  13  11   9      519.14      788.23    487.97 o 
  15  11   9    33058.65    31986.85   1446.85 o 
  17  11   9     7363.77     6946.69    732.24 o 
  19  11   9    49505.95    51266.14   1644.51 o 
  21  11   9    26607.28    26598.38   1243.01 o 
  23  11   9     5373.82     5272.41    763.40 o 
  25  11   9     2900.67      989.09    658.33 o 
  27  11   9      108.57     -389.52    604.93 o 
  29  11   9     8946.10     8876.13    824.42 o 
  31  11   9     5115.34     5112.22    763.82 o 
 -28  12   9      244.67      668.46    615.53 o 
 -26  12   9        5.14      -73.26    540.64 o 
 -24  12   9     2468.74     2183.41    609.53 o 
 -22  12   9     1550.40     2497.27    847.75 o 
 -20  12   9     6659.88     6431.46    677.93 o 
 -18  12   9    19598.91    21776.31   1003.43 o 
 -16  12   9      729.88      703.43    552.44 o 
 -14  12   9     6610.97     5728.68    596.25 o 
 -12  12   9     2169.92     1982.16    477.76 o 
 -10  12   9     1406.86     1875.28    543.06 o 
  -8  12   9     1366.83     1523.11    438.64 o 
  -6  12   9     9781.70    11473.42   1158.89 o 
  -4  12   9    15106.60    14078.75    733.30 o 
  -2  12   9      557.99      378.26    410.12 o 
   0  12   9      257.93     -110.22    401.20 o 
   2  12   9      449.24      -99.07    400.85 o 
   4  12   9    23173.18    24582.07    968.12 o 
   6  12   9    12374.35    13443.13    778.39 o 
   8  12   9    14357.66    14844.05    818.59 o 
  10  12   9     7258.22     5601.97    606.50 o 
  12  12   9     5428.82     3912.50    587.04 o 
  14  12   9     1124.38     1005.75    524.64 o 
  16  12   9     3023.67     1880.04    915.33 o 
  18  12   9     3462.45     2191.88    606.72 o 
  20  12   9     4669.79     4878.40    728.52 o 
  22  12   9       89.86     -741.69    580.22 o 
  24  12   9     4045.42     4691.18    759.45 o 
  26  12   9     2586.33     4132.29   1327.18 o 
 -21  13   9      349.34      536.08    557.36 o 
 -19  13   9      752.54     1136.27    556.96 o 
 -17  13   9     9340.33     8143.25    930.68 o 
 -15  13   9      729.69      -25.22    478.28 o 
 -13  13   9     1317.00      798.70    461.04 o 
 -11  13   9      401.52      517.55    438.62 o 
  -9  13   9    17633.90    15802.06    811.82 o 
  -7  13   9       67.87      480.94    522.05 o 
  -5  13   9    17413.39    18227.51    817.94 o 
  -3  13   9    20325.30    22321.24    880.89 o 
  -1  13   9     2841.00     3024.14    493.80 o 
   1  13   9    36004.39    37752.62   1117.55 o 
   3  13   9     1097.68       62.58    450.32 o 
   5  13   9     1253.37      953.13    465.43 o 
   7  13   9     2362.78     2645.52    520.13 o 
   9  13   9    12498.42    11865.85    709.24 o 
  11  13   9      155.37     -469.22    495.68 o 
  13  13   9     5084.18     5551.84    618.42 o 
  15  13   9     3633.23     2997.92    606.00 o 
  17  13   9     3565.43     3933.53    666.22 o 
  19  13   9    27520.99    27162.24   1261.65 o 
  -8  14   9     1872.97     1164.61    473.54 o 
  -6  14   9     4154.75     4014.15    560.40 o 
  -4  14   9       40.51      779.04    694.04 o 
  -2  14   9      418.42      131.96    430.53 o 
   0  14   9       15.70      268.70    426.22 o 
   2  14   9     5499.50     7098.14    857.56 o 
   4  14   9     2630.65     2642.60    521.10 o 
   6  14   9     9592.45     9387.59   1181.58 o 
 -50   0  10    49053.29    52537.57   3420.02 o 
 -48   0  10      117.85     1947.27   1621.19 o 
 -46   0  10    31712.79    36715.38   2812.30 o 
 -44   0  10     9557.85     7871.84   1767.13 o 
 -42   0  10     4211.97     4955.65   1521.60 o 
 -40   0  10     2674.83     3186.07   1439.13 o 
 -38   0  10    32896.79    38005.58   2667.73 o 
 -36   0  10     5686.94     4013.70   1383.97 o 
 -34   0  10     4750.64     3048.71   1364.05 o 
 -32   0  10    24822.23    24932.36   1209.14 o 
 -30   0  10      275.06      727.91    447.24 o 
 -28   0  10   140367.88   139300.22   2509.02 o 
 -26   0  10     6948.93     7686.38    516.75 o 
 -24   0  10    58627.55    58360.59   1206.57 o 
 -22   0  10    39111.15    37337.60    917.21 o 
 -20   0  10     8800.69     9646.01    499.60 o 
 -18   0  10   211426.70   209581.44   3249.76 o 
 -16   0  10    49075.73    44786.86    961.87 o 
 -14   0  10     4545.16     2760.97    321.66 o 
 -12   0  10     9351.60     8829.86    418.37 o 
 -10   0  10    13965.33    13222.65    503.82 o 
  -8   0  10   713618.75   717697.44   9026.87 o 
  -6   0  10   159574.72   161903.20   2302.66 o 
  -4   0  10   393661.56   376035.97   4876.92 o 
  -2   0  10    14735.60    13131.78    480.28 o 
   0   0  10      279.16     -391.54    260.12 o 
   2   0  10    50436.70    47698.14    890.30 o 
   4   0  10   158083.22   157096.03   2424.12 o 
   6   0  10   141103.03   139219.52   2221.23 o 
   8   0  10     3590.33     3644.52    346.13 o 
  10   0  10    25152.59    22347.15    601.49 o 
  12   0  10    89345.35    89829.91   1436.94 o 
  14   0  10     7363.98     6978.32    419.96 o 
  16   0  10     3689.31     2692.43    326.60 o 
  18   0  10     8165.36     7980.74    447.76 o 
  20   0  10    42136.62    42253.04    965.90 o 
  22   0  10   354201.44   344548.41   4682.58 o 
  24   0  10    61651.52    62988.05   1291.29 o 
  26   0  10   301048.69   291542.50   4094.46 o 
  28   0  10    44521.89    42068.94   1173.55 o 
  30   0  10    32309.85    32058.64   1478.64 o 
  32   0  10    35165.25    33941.98   1846.85 o 
  34   0  10     4535.54     4129.97   2081.46 o 
  36   0  10    11270.45     8839.88   1174.79 o 
  38   0  10     9771.40    10943.84   1291.73 o 
  40   0  10    15021.11    14136.29   2172.43 o 
  42   0  10     5855.39     2571.48   1756.15 o 
  44   0  10       96.46     -526.04   1662.25 o 
  46   0  10    38551.68    36522.31   3053.48 o 
  48   0  10     2517.40     -685.08   1706.94 o 
  50   0  10    33575.62    34240.73   3181.20 o 
 -51   1  10       24.42     1616.36   1159.20 o 
 -49   1  10     3836.36     4305.02   1240.54 o 
 -47   1  10       92.08     -581.89   1000.38 o 
 -45   1  10       41.02    -1705.48    958.41 o 
 -43   1  10    10612.24    10621.00   1263.94 o 
 -41   1  10     1508.45      537.90    974.21 o 
 -39   1  10    17662.37    17261.55   1404.92 o 
 -37   1  10     8714.96     7487.74   1102.60 o 
 -35   1  10      462.07     -478.91    489.86 o 
 -33   1  10    10860.14     9936.84    684.80 o 
 -31   1  10     3391.65     2941.34    461.21 o 
 -29   1  10     2414.54     2056.17    398.03 o 
 -27   1  10      202.77     -515.80    257.90 o 
 -25   1  10    12117.37    13174.45    475.52 o 
 -23   1  10      125.70      339.20    250.91 o 
 -21   1  10    64136.80    64989.06    930.29 o 
 -19   1  10    13843.09    12625.39    405.49 o 
 -17   1  10     1143.13      661.98    220.83 o 
 -15   1  10       86.48      360.78    195.19 o 
 -13   1  10    85428.73    86077.91   1056.09 o 
 -11   1  10    60350.74    56523.43    777.50 o 
  -9   1  10     6430.43     7225.53    416.42 o 
  -7   1  10    39059.66    35819.83    571.32 o 
  -5   1  10    26344.39    22732.68    447.83 o 
  -3   1  10    48317.90    47656.35    661.81 o 
  -1   1  10     7513.92     7006.29    262.70 o 
   1   1  10    64367.87    60923.40    804.97 o 
   3   1  10    16916.84    15394.54    385.78 o 
   5   1  10   107991.58   107811.94   1313.63 o 
   7   1  10    37796.91    36296.03    625.19 o 
   9   1  10   274645.47   269787.78   2771.21 o 
  11   1  10    11208.12    11376.91    313.28 o 
  13   1  10     9103.17     7443.83    268.41 o 
  15   1  10       12.72     -309.69    154.85 o 
  17   1  10    62628.39    61889.96    860.32 o 
  19   1  10    66837.80    64499.77    871.11 o 
  21   1  10    44186.23    43591.82    706.09 o 
  23   1  10    88018.30    87014.91   1152.59 o 
  25   1  10    14796.70    13383.77    505.22 o 
  27   1  10      576.23     -678.44    415.87 o 
  29   1  10    15540.63    14623.74    615.49 o 
  31   1  10      648.26     -644.22    386.70 o 
  33   1  10     6450.52     5960.71    666.76 o 
  35   1  10      742.87     -124.75    780.08 o 
  37   1  10      415.41       30.90    803.59 o 
  39   1  10    25789.71    25727.19   1457.54 o 
  41   1  10      730.99     -613.31    899.90 o 
  43   1  10     8012.29     6794.53   1051.04 o 
  45   1  10     2299.42        4.14   1220.14 o 
  47   1  10      455.87       61.20   1244.51 o 
  49   1  10      155.76      117.11   1572.68 o 
 -50   2  10    32254.36    32381.51   2495.50 o 
 -48   2  10     2177.28     3118.65   1142.78 o 
 -46   2  10     2307.35     2109.39   1073.66 o 
 -44   2  10       72.30      340.85    988.84 o 
 -42   2  10     4472.82     4209.36   1712.95 o 
 -40   2  10    12222.98    12988.24   1261.39 o 
 -38   2  10     2264.24      906.39    560.00 o 
 -36   2  10     2844.03     2183.82    585.08 o 
 -34   2  10     6042.66     5354.65    560.67 o 
 -32   2  10    23813.33    24346.13    868.35 o 
 -30   2  10    42455.87    46856.70   1121.80 o 
 -28   2  10    24135.26    23197.81    776.45 o 
 -26   2  10    29137.01    28243.18    816.09 o 
 -24   2  10    13971.37    13959.77    662.35 o 
 -22   2  10     1320.50     1235.47    286.40 o 
 -20   2  10     9287.57     9513.56    391.74 o 
 -18   2  10      680.18     1046.48    231.67 o 
 -16   2  10    38058.32    41304.07    678.67 o 
 -14   2  10   119247.59   110669.87   1250.58 o 
 -12   2  10    46890.69    50025.75    786.75 o 
 -10   2  10   401706.09   388526.50   3771.71 o 
  -8   2  10    50739.05    47987.06    716.44 o 
  -6   2  10    49740.61    52482.14    724.09 o 
  -4   2  10    26837.27    25365.27    467.45 o 
  -2   2  10    47010.41    45681.96    646.09 o 
   0   2  10     7153.71     6661.18    266.94 o 
   2   2  10    35399.87    34331.34    559.98 o 
   4   2  10      673.54      439.79    171.82 o 
   6   2  10    32118.29    33335.62    567.59 o 
   8   2  10    56091.67    54407.64    737.41 o 
  10   2  10       96.44      153.30    132.34 o 
  12   2  10    56913.11    52927.09    747.23 o 
  14   2  10    16895.11    15181.99    453.56 o 
  16   2  10      944.24      506.36    230.38 o 
  18   2  10    52679.42    52179.64    891.32 o 
  20   2  10      518.98       71.16    247.17 o 
  22   2  10    55882.05    55331.25   1107.05 o 
  24   2  10   100700.71    98060.23   1773.01 o 
  26   2  10    33338.52    31217.82    963.71 o 
  28   2  10   104718.52   106103.52   1783.15 o 
  30   2  10    36216.39    34965.42   1222.63 o 
  32   2  10    11077.96    10939.08    630.51 o 
  34   2  10     6197.98     7055.76    637.38 o 
  36   2  10     3691.69     2548.48    629.34 o 
  38   2  10     2279.43      925.92    897.97 o 
  40   2  10    13096.08    11147.42   1161.86 o 
  42   2  10      111.66      286.77    890.93 o 
  44   2  10    10473.08     9754.81   1257.94 o 
  46   2  10    22871.22    25235.40   1520.33 o 
  48   2  10     3498.21     3882.28   1318.79 o 
 -49   3  10     3849.11     4942.75   1968.64 o 
 -47   3  10    16748.08    15745.58   2336.75 o 
 -45   3  10    28693.41    32596.27   2943.55 o 
 -43   3  10     1385.81        6.63    859.71 o 
 -41   3  10     1635.18      947.29    573.59 o 
 -39   3  10     3788.06     1977.27    567.10 o 
 -37   3  10    84726.15    80619.74   1755.47 o 
 -35   3  10    25797.10    26272.83    898.37 o 
 -33   3  10    18109.84    17240.24    729.67 o 
 -31   3  10      293.87      -66.66    415.06 o 
 -29   3  10    23836.54    25481.81    857.29 o 
 -27   3  10    56604.72    57417.87   1089.66 o 
 -25   3  10   145135.25   141983.64   1979.61 o 
 -23   3  10    70219.67    71807.52   1200.30 o 
 -21   3  10    63578.90    60217.76   1049.10 o 
 -19   3  10    43797.41    44618.58    855.92 o 
 -17   3  10    14855.36    14878.70    521.26 o 
 -15   3  10   145332.75   142479.48   1803.83 o 
 -13   3  10      378.06      251.06    220.92 o 
 -11   3  10    40889.47    39027.22    687.92 o 
  -9   3  10     1605.05      977.17    207.64 o 
  -7   3  10      228.49       61.44    182.83 o 
  -5   3  10     3519.33     3230.07    244.05 o 
  -3   3  10    21538.86    20035.38    495.46 o 
  -1   3  10    36305.21    32476.86    587.50 o 
   1   3  10     1115.86     1994.39    272.40 o 
   3   3  10    73949.52    70259.24    996.58 o 
   5   3  10   132944.55   128831.25   1575.33 o 
   7   3  10     1757.85     2059.77    212.72 o 
   9   3  10   112957.28   114354.49   1949.17 o 
  11   3  10    83186.34    82579.59   1304.94 o 
  13   3  10    95596.24    93681.24   1448.61 o 
  15   3  10   108696.32   101172.34   1560.54 o 
  17   3  10     1628.89     2196.70    361.94 o 
  19   3  10    65343.95    60424.33   1223.56 o 
  21   3  10    49928.64    49024.76   1235.74 o 
  23   3  10    22386.81    21834.11    811.37 o 
  25   3  10     9449.87     8736.87    616.99 o 
  27   3  10    38236.61    38237.18    998.29 o 
  29   3  10    30304.06    28751.13    890.94 o 
  31   3  10    29972.90    31404.39    947.77 o 
  33   3  10    97885.40    95862.98   1714.77 o 
  35   3  10     5147.53     4800.84    564.43 o 
  37   3  10      350.47      477.79    538.29 o 
  39   3  10    26725.77    27902.45   1164.04 o 
  41   3  10    29545.32    31148.28   1584.51 o 
  43   3  10    41442.92    44027.85   1827.54 o 
  45   3  10    20006.84    22594.74   1402.44 o 
  47   3  10    10614.13     9115.63   1135.43 o 
 -48   4  10     5628.95     2262.00   1922.16 o 
 -46   4  10      814.46     -918.66   1700.77 o 
 -44   4  10       72.39       64.87    689.95 o 
 -42   4  10    11398.85    10553.41    988.66 o 
 -40   4  10    54372.15    55955.17   1599.82 o 
 -38   4  10     7514.63     8022.23    900.21 o 
 -36   4  10    16476.99    17078.29    897.93 o 
 -34   4  10    39472.91    39451.21   1255.45 o 
 -32   4  10    43299.21    43793.67   1287.99 o 
 -30   4  10    40558.77    40230.23   1207.58 o 
 -28   4  10    76344.18    79131.43   1484.01 o 
 -26   4  10        1.56     -425.96    385.99 o 
 -24   4  10     5893.61     5626.36    488.44 o 
 -22   4  10    25417.03    26230.29    795.77 o 
 -20   4  10    86844.07    85408.64   1474.44 o 
 -18   4  10   105482.27   102963.46   1639.79 o 
 -16   4  10    35235.64    32749.89    815.63 o 
 -14   4  10   117780.60   115641.62   1629.54 o 
 -12   4  10    15833.91    15988.04    528.76 o 
 -10   4  10    28508.32    29950.37    627.97 o 
  -8   4  10   123023.80   125684.88   1584.48 o 
  -6   4  10     2035.92     1478.59    227.96 o 
  -4   4  10      182.33      144.02    209.74 o 
  -2   4  10    63169.20    65208.04   1053.58 o 
   0   4  10      859.21     1593.34    365.69 o 
   2   4  10    17073.39    15435.53    456.22 o 
   4   4  10     1016.61     1107.38    211.37 o 
   6   4  10    65124.67    65303.88   1071.41 o 
   8   4  10     8841.34     9779.14    436.16 o 
  10   4  10    11267.73    12631.83    803.75 o 
  12   4  10    21446.11    18788.12    784.49 o 
  14   4  10     8214.52     8237.44    450.56 o 
  16   4  10   122465.65   115580.06   2264.18 o 
  18   4  10      892.72     -376.80    365.45 o 
  20   4  10    24220.80    22189.07    831.02 o 
  22   4  10       32.70     -829.27    414.63 o 
  24   4  10      182.67     -846.51    423.26 o 
  26   4  10    11704.91    11040.21    633.41 o 
  28   4  10      958.68      247.50    383.65 o 
  30   4  10    25032.91    25508.69    782.66 o 
  32   4  10    33473.36    34185.37    946.45 o 
  34   4  10      288.95      580.28    421.41 o 
  36   4  10    54818.07    58048.20   1304.01 o 
  38   4  10    40228.83    42100.17   1128.58 o 
  40   4  10      473.40      372.76    557.12 o 
  42   4  10        6.20     -295.82    800.56 o 
  44   4  10     1435.87     1046.27   1238.06 o 
  46   4  10    15733.09    15667.47   1739.80 o 
  48   4  10      248.46    -1160.91   1227.97 o 
 -47   5  10      782.65      -85.43    966.72 o 
 -45   5  10     8722.50     8037.52   1433.78 o 
 -43   5  10    40291.11    41800.66   1674.02 o 
 -41   5  10      248.88      725.44    658.17 o 
 -39   5  10    19428.34    19914.52   1030.28 o 
 -37   5  10     6499.13     6127.43    768.23 o 
 -35   5  10    18751.67    18934.14    941.59 o 
 -33   5  10     3488.37     5445.14    651.75 o 
 -31   5  10   112293.84   113134.95   2252.51 o 
 -29   5  10     1526.05     2995.87    556.18 o 
 -27   5  10    23516.96    25207.27    967.18 o 
 -25   5  10    25592.45    25591.20    864.69 o 
 -23   5  10      169.13     2272.46    410.59 o 
 -21   5  10   178689.27   173604.67   2500.82 o 
 -19   5  10     1444.86     3737.67    463.01 o 
 -17   5  10   170342.48   166987.58   2376.31 o 
 -15   5  10     2929.07     4548.75    397.03 o 
 -13   5  10    65661.73    64293.77   1095.62 o 
 -11   5  10     8843.14     8845.79    415.97 o 
  -9   5  10     3506.70     4206.37    353.81 o 
  -7   5  10     8468.67     8727.22    453.53 o 
  -5   5  10     7461.29     8353.70    370.73 o 
  -3   5  10     2670.39     2266.86    263.84 o 
  -1   5  10    19374.13    20399.62    547.79 o 
   1   5  10       28.30       61.05    193.06 o 
   3   5  10     7590.07     7335.40    337.70 o 
   5   5  10    37862.28    38592.16    723.81 o 
   7   5  10     5746.23     5816.27    461.57 o 
   9   5  10    25272.65    24344.18    848.36 o 
  11   5  10    10320.58     9386.82    578.08 o 
  13   5  10     2258.29     1558.65    417.27 o 
  15   5  10    73989.95    73774.44   1648.72 o 
  17   5  10     3550.43     3080.90    521.33 o 
  19   5  10    86666.35    87660.21   1929.44 o 
  21   5  10     1987.70     2177.73    562.22 o 
  23   5  10    38654.89    39284.04   1298.89 o 
  25   5  10     2119.19     1407.06    560.57 o 
  27   5  10     6166.96     4818.34    595.10 o 
  29   5  10    12832.79    13197.69    731.56 o 
  31   5  10     9665.69     7441.57    672.96 o 
  33   5  10    10091.83    11024.07    748.54 o 
  35   5  10   107669.97   111479.58   2149.51 o 
  37   5  10       76.77     1335.75    586.97 o 
  39   5  10    61441.99    65866.09   1640.23 o 
  41   5  10       66.31      -45.52    591.75 o 
  43   5  10     1314.17     1225.66    918.87 o 
  45   5  10     5556.01     5899.34   1465.47 o 
 -46   6  10    28720.22    31299.17   1635.63 o 
 -44   6  10    15876.46    16534.19   1062.38 o 
 -42   6  10     4708.60     5049.16    778.47 o 
 -40   6  10     6111.81     8115.63   1197.31 o 
 -38   6  10     2299.15     2310.36    679.38 o 
 -36   6  10     6207.07     5825.12    796.61 o 
 -34   6  10    12822.91    12940.32    852.94 o 
 -32   6  10     4380.98     3570.02    695.25 o 
 -30   6  10    12244.98    11881.12    857.89 o 
 -28   6  10     1455.10     2061.41    584.02 o 
 -26   6  10    52091.96    52925.35   1524.35 o 
 -24   6  10      413.01      652.64    428.52 o 
 -22   6  10    17189.95    16035.15    713.54 o 
 -20   6  10     7668.84     6646.69    532.00 o 
 -18   6  10     1723.04      983.66    398.27 o 
 -16   6  10     6211.81     6696.56    488.14 o 
 -14   6  10    11671.63    11253.47    562.23 o 
 -12   6  10    25386.16    26181.12    786.32 o 
 -10   6  10     2123.86     3283.20    344.42 o 
  -8   6  10   138080.23   134067.25   1940.14 o 
  -6   6  10    46049.22    44416.18    901.13 o 
  -4   6  10    74195.52    72626.11   1212.56 o 
  -2   6  10    73047.75    71322.14   1186.02 o 
   0   6  10     2898.46     2661.50    398.79 o 
   2   6  10   130453.20   126042.10   1898.89 o 
   4   6  10     2361.65     2137.14    365.66 o 
   6   6  10    88593.09    87327.53   1486.06 o 
   8   6  10     1294.88     1190.45    455.79 o 
  10   6  10     2774.10     3109.63    529.69 o 
  12   6  10    30869.50    28461.03   1089.72 o 
  14   6  10      159.08      133.88    470.55 o 
  16   6  10    19362.04    19188.73   1386.46 o 
  18   6  10    22406.19    22854.71   1531.10 o 
  20   6  10     9096.98     8065.31    775.55 o 
  22   6  10    69649.84    67273.88   1947.84 o 
  24   6  10     8445.73     7196.27    790.17 o 
  26   6  10    78431.36    80450.08   2571.52 o 
  28   6  10     2920.88     4002.51    665.09 o 
  30   6  10      709.37      739.82    610.67 o 
  32   6  10    19898.11    19057.56   1065.43 o 
  34   6  10     1311.61      940.33    680.17 o 
  36   6  10     3524.79     4079.16    708.86 o 
  38   6  10       88.29     -699.16    592.13 o 
  40   6  10     5734.74     7067.45   1358.76 o 
  42   6  10     2209.34     1346.02    770.86 o 
  44   6  10     7582.30     6802.01   1043.54 o 
 -43   7  10      345.75      583.60    776.78 o 
 -41   7  10     4894.02     3765.57    821.36 o 
 -39   7  10     1852.25     1402.00    716.74 o 
 -37   7  10    24979.10    27466.51   1319.57 o 
 -35   7  10     8386.31     7772.81    864.45 o 
 -33   7  10    34033.41    35375.59   1402.74 o 
 -31   7  10     4289.12     5120.04    719.28 o 
 -29   7  10    34825.51    35817.06   1720.80 o 
 -27   7  10    26275.40    26407.47   1283.65 o 
 -25   7  10     2743.24     3737.57    725.09 o 
 -23   7  10    23675.85    23415.89   1030.41 o 
 -21   7  10      105.92      168.78    386.54 o 
 -19   7  10     8713.76     8089.79    548.57 o 
 -17   7  10    48161.00    46805.38   1116.01 o 
 -15   7  10    43993.23    47953.13   1130.36 o 
 -13   7  10   183805.52   182639.89   2750.63 o 
 -11   7  10    92560.94    87879.64   1571.97 o 
  -9   7  10   132354.92   129514.51   2412.52 o 
  -7   7  10    86159.69    87831.96   1435.69 o 
  -5   7  10     8050.35     8143.06    438.67 o 
  -3   7  10      419.03      -93.58    247.51 o 
  -1   7  10       91.12     -101.33    347.45 o 
   1   7  10    10177.02     9587.08    441.11 o 
   3   7  10    34551.76    36744.93    904.20 o 
   5   7  10    42368.76    39254.16   1204.46 o 
   7   7  10    10281.59    10031.41    869.31 o 
   9   7  10    99644.64    96512.43   2205.69 o 
  11   7  10    11226.32     9877.72    707.82 o 
  13   7  10    46314.70    45354.29   1425.89 o 
  15   7  10    20851.71    21263.25   1036.22 o 
  17   7  10      772.16      939.00    514.60 o 
  19   7  10     6452.75     4981.19    757.35 o 
  21   7  10      583.69      718.32    568.11 o 
  23   7  10    10020.59    10039.84    849.47 o 
  25   7  10    12470.73    13122.30    965.86 o 
  27   7  10     7877.75     6939.87    769.48 o 
  29   7  10    37711.29    38400.70   1402.85 o 
  31   7  10    23448.19    23350.85   1165.99 o 
  33   7  10    15391.68    17010.19   1049.98 o 
  35   7  10     7099.18     7417.17    854.47 o 
  37   7  10    10200.60    10963.37    995.11 o 
  39   7  10     4741.93     4236.32    858.45 o 
  41   7  10      567.85      645.78    767.98 o 
  43   7  10     1790.64      661.85   1090.48 o 
 -42   8  10     1733.31     1256.28    786.89 o 
 -40   8  10       52.33     -197.60    694.72 o 
 -38   8  10    14033.85    13117.93   1048.43 o 
 -36   8  10     2079.54     1162.63    692.82 o 
 -34   8  10    31323.55    29572.63   1329.64 o 
 -32   8  10     2347.94     1741.21    660.21 o 
 -30   8  10     2889.35     2470.55   1015.10 o 
 -28   8  10     2061.92     1964.06    604.76 o 
 -26   8  10      908.66     1340.60    646.03 o 
 -24   8  10     2556.67      923.38    690.95 o 
 -22   8  10     4116.66     3884.82    591.75 o 
 -20   8  10      347.57     -224.09    435.12 o 
 -18   8  10      428.28      577.26    390.87 o 
 -16   8  10     6236.27     7920.43    783.12 o 
 -14   8  10   108564.96   101632.86   1930.71 o 
 -12   8  10     3625.07     4724.53    475.49 o 
 -10   8  10    78555.87    77736.95   1458.50 o 
  -8   8  10     7446.36     7166.42    480.17 o 
  -6   8  10     6927.22     6434.28    420.45 o 
  -4   8  10    15600.96    13873.15    572.83 o 
  -2   8  10    41835.85    40138.61    941.69 o 
   0   8  10    57472.40    55931.19   1295.94 o 
   2   8  10     9768.71     8757.72    599.75 o 
   4   8  10    31561.30    30454.58   1586.32 o 
   6   8  10     3440.40     3482.50    694.68 o 
   8   8  10     8957.82     8369.46    639.13 o 
  10   8  10     5144.35     6072.74    598.62 o 
  12   8  10    11299.99     9381.97   1004.72 o 
  14   8  10    11215.23    11124.89    762.06 o 
  16   8  10     1116.77      152.67    475.50 o 
  18   8  10    60558.34    58315.32   1731.44 o 
  20   8  10    12163.30    10748.06    843.50 o 
  22   8  10    27914.19    28499.40   1290.24 o 
  24   8  10      247.62       77.14    581.79 o 
  26   8  10      981.04     1798.06    694.93 o 
  28   8  10    34208.35    34683.40   1332.95 o 
  30   8  10       31.18     1036.68    629.82 o 
  32   8  10    47145.83    48539.82   1636.04 o 
  34   8  10      216.13      795.08    671.41 o 
  36   8  10    11870.56    11578.49   1016.01 o 
  38   8  10      323.11      265.14    688.66 o 
  40   8  10     1346.56      938.74    968.59 o 
 -39   9  10    15899.36    15900.79   1151.24 o 
 -37   9  10     5098.61     5011.37    852.95 o 
 -35   9  10     2966.60     2844.03    907.84 o 
 -33   9  10    15377.48    14809.62   1019.22 o 
 -31   9  10     4943.11     5057.67    766.10 o 
 -29   9  10    31277.80    33064.00   1349.37 o 
 -27   9  10     1874.53      897.58    625.06 o 
 -25   9  10    26957.33    28119.35   1171.79 o 
 -23   9  10    17738.02    16162.81    888.05 o 
 -21   9  10     5570.23     4841.34    627.71 o 
 -19   9  10    91669.55    91782.35   2060.27 o 
 -17   9  10      347.82     1399.83    440.58 o 
 -15   9  10    89486.64    86513.52   1762.44 o 
 -13   9  10     4600.09     3208.45    466.57 o 
 -11   9  10     1757.54     2256.62    423.08 o 
  -9   9  10    80956.63    79794.68   1591.78 o 
  -7   9  10     1518.42     2268.29    400.94 o 
  -5   9  10    52425.33    49607.26   1273.43 o 
  -3   9  10     3204.85     2941.87    486.41 o 
  -1   9  10     1465.47      501.18    396.92 o 
   1   9  10    52695.06    52630.06   1314.79 o 
   3   9  10    32855.29    32354.93   1102.72 o 
   5   9  10    45438.96    44203.16   1306.88 o 
   7   9  10     4309.56     3938.07    542.19 o 
   9   9  10    42144.16    40385.37   1276.75 o 
  11   9  10    25479.36    26605.47   1637.74 o 
  13   9  10    43256.67    41570.74   1364.87 o 
  15   9  10    51109.50    50755.05   1569.02 o 
  17   9  10    12916.23    12049.69    839.93 o 
  19   9  10     1582.02      168.34    606.51 o 
  21   9  10     2573.94     2536.22    635.64 o 
  23   9  10    31962.38    33396.28   1396.57 o 
  25   9  10      371.75      572.65    635.77 o 
  27   9  10    25242.09    27733.96   1391.73 o 
  29   9  10     8452.97     8805.93    967.54 o 
  31   9  10     3949.38     4214.87    741.98 o 
  33   9  10    18614.91    16301.28   1075.26 o 
  35   9  10     1611.88      996.47    728.95 o 
  37   9  10     7655.32     6809.37    919.85 o 
 -36  10  10     2667.75     2362.39    729.56 o 
 -34  10  10     7223.54     4399.23    805.15 o 
 -32  10  10     3840.95     3997.34    773.20 o 
 -30  10  10    18778.88    18396.28   1072.03 o 
 -28  10  10     4291.11     5912.16    755.07 o 
 -26  10  10    40391.77    43438.93   1471.95 o 
 -24  10  10       85.57     1150.05    554.91 o 
 -22  10  10    50380.06    50236.08   1501.27 o 
 -20  10  10     3363.12     4640.11    669.65 o 
 -18  10  10    49284.64    48582.29   1421.70 o 
 -16  10  10      436.59      615.30    486.77 o 
 -14  10  10    23304.46    24808.38   1321.50 o 
 -12  10  10     1393.70     2463.55    580.08 o 
 -10  10  10    21719.47    22491.90    915.33 o 
  -8  10  10      465.97      685.13    424.81 o 
  -6  10  10    13436.64    12493.33    673.05 o 
  -4  10  10      806.75       85.00    456.04 o 
  -2  10  10    26372.49    25886.20    949.46 o 
   0  10  10      204.41      180.29    390.98 o 
   2  10  10     9063.22     8344.34    634.91 o 
   4  10  10       37.96     -147.48    414.95 o 
   6  10  10      409.26      416.84    599.41 o 
   8  10  10      787.79      138.58    448.04 o 
  10  10  10       31.16     -808.58    433.52 o 
  12  10  10       46.28     -611.84    558.03 o 
  14  10  10       94.66      765.31    786.55 o 
  16  10  10    16600.43    16440.35   1635.89 o 
  18  10  10       18.36     -560.61    529.44 o 
  20  10  10    32076.67    31448.53   1328.63 o 
  22  10  10      884.40      586.58    595.26 o 
  24  10  10    12399.02    11716.80   1398.26 o 
  26  10  10       52.44     -379.25    635.49 o 
  28  10  10     4063.05     5017.82    823.29 o 
  30  10  10      602.04      586.07    730.96 o 
  32  10  10    13241.30    12519.37   1141.77 o 
  34  10  10      498.41      173.63    785.19 o 
 -31  11  10    17906.63    17474.90   1171.54 o 
 -29  11  10     3113.15     4488.54    746.73 o 
 -27  11  10    13436.82    12235.35    899.95 o 
 -25  11  10       94.03      245.56    569.65 o 
 -23  11  10       16.67      100.67    532.19 o 
 -21  11  10     2495.76      964.71    561.28 o 
 -19  11  10    12538.26    10802.50    773.08 o 
 -17  11  10    13060.75    12917.41   1526.01 o 
 -15  11  10    11977.10    12182.26    758.62 o 
 -13  11  10      850.83      890.66    587.12 o 
 -11  11  10     2045.64     1914.05    482.33 o 
  -9  11  10     5014.76     4217.36    662.54 o 
  -7  11  10      173.09      -45.05    392.81 o 
  -5  11  10     5588.67     4633.09    526.08 o 
  -3  11  10    13015.87    12780.84    693.90 o 
  -1  11  10     2526.10     1832.73    467.94 o 
   1  11  10    31408.01    33018.72   1068.05 o 
   3  11  10    32297.71    29209.91   1083.55 o 
   5  11  10    10287.18     9615.07    702.30 o 
   7  11  10     5448.61     4705.59    581.74 o 
   9  11  10     4809.34     4801.66    989.39 o 
  11  11  10     9849.36    11242.62   1081.58 o 
  13  11  10     8728.15     7535.06    717.53 o 
  15  11  10    14018.35    15226.18    911.04 o 
  17  11  10     6376.66     6933.11   1090.25 o 
  19  11  10      544.83     -280.25    654.23 o 
  21  11  10     6071.83     6461.31    783.84 o 
  23  11  10     6585.14     6702.55    813.72 o 
  25  11  10      371.67     1439.09    664.59 o 
  27  11  10     9776.59    11916.44   1011.68 o 
  29  11  10       10.34     -179.20   1131.55 o 
 -26  12  10    57368.62    58920.04   1760.78 o 
 -24  12  10     5780.67     5689.83    738.12 o 
 -22  12  10    73241.06    78182.52   1994.53 o 
 -20  12  10     2513.47     2677.02    610.24 o 
 -18  12  10    21630.92    23005.67   1058.98 o 
 -16  12  10      660.22      146.30    483.20 o 
 -14  12  10        4.76      300.08    458.46 o 
 -12  12  10      250.01     -205.38    441.79 o 
 -10  12  10     3472.04     2658.93    502.95 o 
  -8  12  10      782.78      409.07    430.57 o 
  -6  12  10    41462.33    43626.59   1233.83 o 
  -4  12  10       58.00      596.66    453.90 o 
  -2  12  10   102308.06   107901.84   3586.44 o 
   0  12  10     2210.85      261.06    480.05 o 
   2  12  10    27601.72    25016.07   1024.51 o 
   4  12  10       49.84     -861.46    430.73 o 
   6  12  10      665.81      686.61    474.53 o 
   8  12  10     1569.06     1675.91    520.53 o 
  10  12  10    11045.29    11790.38    780.67 o 
  12  12  10     1071.20      128.57    646.22 o 
  14  12  10       73.86      143.77    538.75 o 
  16  12  10    10353.22     8866.58    807.07 o 
  18  12  10     9143.90     8835.28    825.83 o 
  20  12  10    38570.34    39517.66   2030.34 o 
  22  12  10     5244.58     5412.32    806.90 o 
  24  12  10    25390.85    25923.19   1994.72 o 
 -19  13  10    20237.65    19959.46   1007.54 o 
 -17  13  10        7.63     -206.15    495.51 o 
 -15  13  10     3813.17     3090.33    582.38 o 
 -13  13  10      389.34     -741.75    449.30 o 
 -11  13  10     5871.60     4874.54    596.68 o 
  -9  13  10    12277.03    13186.08    752.63 o 
  -7  13  10     2861.67     3757.93    534.46 o 
  -5  13  10    21999.98    22381.24   1113.52 o 
  -3  13  10       85.76      128.85    446.85 o 
  -1  13  10     8782.65     8134.89    688.08 o 
   1  13  10     2935.52     1291.90    618.33 o 
   3  13  10        6.40     -536.27    450.64 o 
   5  13  10      475.58     -298.41    451.12 o 
   7  13  10     1071.91      447.99    480.10 o 
   9  13  10    10437.92    11119.06    767.63 o 
  11  13  10      313.63      643.38    651.87 o 
  13  13  10     2286.39     2291.85    579.47 o 
  15  13  10     1220.38     1462.17    741.93 o 
  17  13  10      356.59     -868.00    539.98 o 
 -49   1  11    25555.97    26003.03   1842.79 o 
 -47   1  11     2668.13     1615.07   1117.64 o 
 -45   1  11      858.21     2056.90   1055.79 o 
 -43   1  11     5721.54     6173.14   1144.87 o 
 -41   1  11    20768.56    18419.15   1453.86 o 
 -39   1  11     1346.28     5519.66   1116.99 o 
 -37   1  11    66642.15    65682.25   3318.65 o 
 -35   1  11     7191.80     7009.85   1127.06 o 
 -33   1  11    49887.42    50137.38   1336.97 o 
 -31   1  11    42339.01    41621.89   1202.68 o 
 -29   1  11     1596.51     2292.51    404.14 o 
 -27   1  11    63488.91    62081.73   1159.43 o 
 -25   1  11       83.38      138.70    290.88 o 
 -23   1  11     2596.45     2193.99    317.43 o 
 -21   1  11    13156.61    12152.45    481.87 o 
 -19   1  11     3291.07     2656.14    290.05 o 
 -17   1  11    78554.89    75081.98   1050.97 o 
 -15   1  11     3073.69     3581.75    283.63 o 
 -13   1  11    24442.48    20815.99    477.92 o 
 -11   1  11    23674.38    22381.08    483.30 o 
  -9   1  11     2908.05     3450.93    248.10 o 
  -7   1  11   123503.12   121208.66   1352.74 o 
  -5   1  11    20062.03    19156.89    428.35 o 
  -3   1  11    12002.83    11645.87    340.11 o 
  -1   1  11    10284.53     8568.35    296.17 o 
   1   1  11    33963.64    30798.34    545.18 o 
   3   1  11        6.99      -25.82    192.94 o 
   5   1  11   389202.78   369704.56   3895.69 o 
   7   1  11     5425.41     6169.01    311.48 o 
   9   1  11   268525.72   259208.45   2699.84 o 
  11   1  11     1480.97     1427.27    271.76 o 
  13   1  11    64027.89    62100.68    775.10 o 
  15   1  11     1651.00     1184.69    266.66 o 
  17   1  11     3064.28     2890.59    243.08 o 
  19   1  11      818.87      497.28    261.68 o 
  21   1  11    70776.98    73498.75   1025.48 o 
  23   1  11     1748.66      994.54    321.19 o 
  25   1  11   253910.50   257295.19   3228.60 o 
  27   1  11    11154.28     9281.96    631.29 o 
  29   1  11   196832.77   193373.44   3019.64 o 
  31   1  11      440.27     -272.30    463.23 o 
  33   1  11    67191.96    66545.55   1804.63 o 
  35   1  11    16887.70    18138.79   1455.63 o 
  37   1  11     5641.77     4997.72    954.59 o 
  39   1  11    37881.77    37534.79   1743.88 o 
  41   1  11     3842.31     2561.82    937.86 o 
  43   1  11     1932.97     1622.04    959.41 o 
  45   1  11     1281.26     1607.87   1275.22 o 
  47   1  11    11753.63    11379.90   1578.21 o 
  49   1  11     4845.56     5014.30   1414.99 o 
 -50   2  11      960.55    -1771.86   1108.87 o 
 -48   2  11      817.11      631.95   1079.35 o 
 -46   2  11      990.65     -317.82   1014.20 o 
 -44   2  11    20070.30    20326.09   1505.57 o 
 -42   2  11     1402.23     1815.35   1019.41 o 
 -40   2  11     2425.82      364.52    977.57 o 
 -38   2  11     4919.67     3695.08    845.35 o 
 -36   2  11    24809.52    23108.45    996.50 o 
 -34   2  11    17962.75    16864.09    850.75 o 
 -32   2  11    19406.44    19971.98   1292.13 o 
 -30   2  11     4669.77     4074.83    512.04 o 
 -28   2  11     1045.04      351.74    334.07 o 
 -26   2  11     7141.75     7036.27    526.83 o 
 -24   2  11   101408.41   103541.43   1675.05 o 
 -22   2  11     3384.08     4385.01    404.42 o 
 -20   2  11    56188.86    53179.09    883.67 o 
 -18   2  11      193.51      173.14    240.48 o 
 -16   2  11      884.34      266.96    232.58 o 
 -14   2  11      111.57       48.74    208.96 o 
 -12   2  11   117064.98   115608.20   1410.79 o 
 -10   2  11     6642.43     6469.14    304.27 o 
  -8   2  11    25483.84    24667.53    527.56 o 
  -6   2  11    10941.88    11210.47    338.35 o 
  -4   2  11     8646.69     9313.74    363.24 o 
  -2   2  11   129500.98   126700.09   1460.87 o 
   0   2  11     5930.45     4336.67    255.76 o 
   2   2  11    81906.71    80325.05   1018.72 o 
   4   2  11     9464.52     7818.57    299.40 o 
   6   2  11    16257.52    15480.14    414.64 o 
   8   2  11   162237.22   158650.45   1748.76 o 
  10   2  11    37946.59    35416.15    575.96 o 
  12   2  11   107996.11   100997.25   1173.51 o 
  14   2  11     2005.84     2767.25    294.77 o 
  16   2  11    23979.98    21540.16    585.50 o 
  18   2  11   146130.48   146943.11   1855.49 o 
  20   2  11     7376.54     6102.18    452.42 o 
  22   2  11   289901.19   289897.75   3771.21 o 
  24   2  11    10958.49    11178.91    574.27 o 
  26   2  11    47802.82    46567.65   1188.01 o 
  28   2  11     8945.40     7525.48    631.18 o 
  30   2  11      448.86     -972.16    564.28 o 
  32   2  11     2344.68     1728.30    528.58 o 
  34   2  11     2389.74     1890.06    597.78 o 
  36   2  11     8211.02     7052.59    997.85 o 
  38   2  11    12351.57    10182.92   1126.86 o 
  40   2  11     4992.18     5056.36   1006.96 o 
  42   2  11    46418.48    47621.74   2559.21 o 
  44   2  11     4328.50     3594.06   1036.63 o 
  46   2  11    18457.76    18799.67   1384.83 o 
  48   2  11       68.11    -2363.69   1181.84 o 
 -49   3  11        4.80      604.59   1825.88 o 
 -47   3  11     1492.61     2460.28   1856.12 o 
 -45   3  11        5.77     -734.27   1669.17 o 
 -43   3  11      428.76      839.55   1002.38 o 
 -41   3  11      105.53      -73.72    725.95 o 
 -39   3  11     8274.85     7146.27    720.74 o 
 -37   3  11     2522.25     1406.29    525.76 o 
 -35   3  11    22171.56    20638.57    888.30 o 
 -33   3  11    11236.62    11409.38    852.58 o 
 -31   3  11    24397.20    24273.78    867.68 o 
 -29   3  11    78719.36    79220.07   1527.93 o 
 -27   3  11    15036.36    13985.64    580.97 o 
 -25   3  11    12666.39    12460.82    560.30 o 
 -23   3  11       53.19     -401.51    430.85 o 
 -21   3  11    12413.48    11143.99    505.68 o 
 -19   3  11    12965.02    12464.55    577.96 o 
 -17   3  11     1233.17     1460.52    293.53 o 
 -15   3  11   108225.47   107078.95   1550.70 o 
 -13   3  11    23652.59    22000.84    544.35 o 
 -11   3  11    32235.60    30016.17    575.61 o 
  -9   3  11    83153.63    80401.90   1205.29 o 
  -7   3  11      303.95      330.96    215.46 o 
  -5   3  11     3806.77     3438.32    269.99 o 
  -3   3  11    23842.37    21349.83    530.12 o 
  -1   3  11    28451.83    26644.25    585.05 o 
   1   3  11     2520.60     2062.61    227.58 o 
   3   3  11     2442.70     1672.80    220.78 o 
   5   3  11    22373.05    21834.32    493.16 o 
   7   3  11    39565.29    38853.07    664.49 o 
   9   3  11      893.34     1107.33    206.13 o 
  11   3  11    58156.01    55162.89   1027.29 o 
  13   3  11   102227.86   100500.42   1553.78 o 
  15   3  11     2651.04     3098.22    414.99 o 
  17   3  11    97455.36    98798.47   1699.85 o 
  19   3  11    29367.71    29071.66    978.79 o 
  21   3  11    11506.17    11529.76    691.80 o 
  23   3  11     3037.88     2876.70    547.07 o 
  25   3  11     7179.79     7000.53    605.18 o 
  27   3  11    29847.84    26905.48    957.76 o 
  29   3  11     9762.43     8839.02    640.27 o 
  31   3  11     8655.12     9443.40    678.62 o 
  33   3  11    47393.09    47675.04   1383.19 o 
  35   3  11      426.69       34.12    468.36 o 
  37   3  11    15989.46    16667.61    931.73 o 
  39   3  11     2827.87     1599.85    891.95 o 
  41   3  11      381.89      487.19    905.65 o 
  43   3  11       10.55     -962.37    884.56 o 
  45   3  11      685.04     -123.59    935.44 o 
  47   3  11      279.92    -1020.77   1252.73 o 
 -48   4  11      186.89      999.27   1861.00 o 
 -46   4  11        1.55      862.54   1797.06 o 
 -44   4  11     7128.75     6442.19   1341.53 o 
 -42   4  11     4591.38     4323.29    859.80 o 
 -40   4  11    13415.66    13221.29   1100.58 o 
 -38   4  11     1007.86      502.08    598.91 o 
 -36   4  11     2006.64     1701.54    585.16 o 
 -34   4  11     6568.56     6664.68    688.57 o 
 -32   4  11      187.28      338.43    588.53 o 
 -30   4  11    21194.10    19702.91    903.41 o 
 -28   4  11    13189.40    13256.41    754.60 o 
 -26   4  11     7380.42     8452.19    566.46 o 
 -24   4  11   120491.98   117371.20   1906.33 o 
 -22   4  11     5618.86     8610.84    549.47 o 
 -20   4  11    87124.49    84769.32   1486.84 o 
 -18   4  11    10327.20    11195.68    548.45 o 
 -16   4  11    17399.88    15990.04    607.12 o 
 -14   4  11    42412.11    39941.76    898.89 o 
 -12   4  11       75.06      392.97    277.38 o 
 -10   4  11     8515.49     7415.73    395.43 o 
  -8   4  11     2489.88     1961.48    242.02 o 
  -6   4  11    24005.39    22927.75    545.73 o 
  -4   4  11     1293.48     1216.06    237.68 o 
  -2   4  11    36732.51    34388.82    728.68 o 
   0   4  11     2252.48     2497.95    276.92 o 
   2   4  11      430.23      888.83    409.48 o 
   4   4  11     2285.76     2335.98    231.02 o 
   6   4  11    16895.50    17801.01    439.24 o 
   8   4  11    40513.65    39972.02    997.96 o 
  10   4  11       39.95     -392.00    297.18 o 
  12   4  11   115294.63   113821.45   2212.19 o 
  14   4  11    70894.31    70123.67   1559.47 o 
  16   4  11   262167.72   254707.13   3867.91 o 
  18   4  11   125762.02   131243.94   2264.31 o 
  20   4  11    73411.57    73723.29   1545.63 o 
  22   4  11   135979.56   138831.45   2427.75 o 
  24   4  11      487.30     -397.12    438.27 o 
  26   4  11    47837.69    50777.19   1199.23 o 
  28   4  11      323.22     -228.67    450.51 o 
  30   4  11     6601.35     7634.50    621.82 o 
  32   4  11     7314.40     7016.34    617.77 o 
  34   4  11     2769.75     1776.98    558.60 o 
  36   4  11    35719.19    35841.21   1128.22 o 
  38   4  11     4024.15     3923.76    608.08 o 
  40   4  11    10776.20    11906.21   1236.83 o 
  42   4  11    21516.29    21825.17   2256.35 o 
  44   4  11      890.97     -438.64   1614.00 o 
  46   4  11    23470.26    26059.10   2038.66 o 
 -47   5  11     5921.52     6014.57   2138.77 o 
 -45   5  11     1376.70      547.85    793.07 o 
 -43   5  11    12866.47    13495.11   1129.80 o 
 -41   5  11    24878.73    25353.02   1173.66 o 
 -39   5  11    35415.69    40079.01   1381.85 o 
 -37   5  11    30897.04    32184.13   1239.81 o 
 -35   5  11    40107.84    40175.71   1323.93 o 
 -33   5  11      626.19      231.11    549.49 o 
 -31   5  11       34.64     -341.59    523.57 o 
 -29   5  11    41028.72    40453.72   1247.18 o 
 -27   5  11     4598.29     4623.00    586.97 o 
 -25   5  11     8546.29     6721.73    560.57 o 
 -23   5  11     4263.98     3474.55    459.13 o 
 -21   5  11      459.99      789.75    392.89 o 
 -19   5  11   187832.64   184293.27   2627.52 o 
 -17   5  11     1139.76     3258.37    423.25 o 
 -15   5  11   126905.58   122329.84   1868.60 o 
 -13   5  11     4925.68     5521.54    424.67 o 
 -11   5  11     6002.24     5851.90    448.91 o 
  -9   5  11     4505.72     5479.57    549.99 o 
  -7   5  11    32137.59    32094.29    714.72 o 
  -5   5  11      118.19      734.22    252.35 o 
  -3   5  11     2859.72     3279.78    308.23 o 
  -1   5  11    48819.38    46408.06    875.18 o 
   1   5  11    35611.77    35414.27    801.64 o 
   3   5  11    46124.50    45792.28    849.81 o 
   5   5  11   100312.91   100966.45   1466.31 o 
   7   5  11     6043.43     6284.56    485.96 o 
   9   5  11    38388.05    36914.30   1070.46 o 
  11   5  11    24324.27    21945.40    873.91 o 
  13   5  11      345.58      295.18    414.32 o 
  15   5  11      871.85      777.68    448.94 o 
  17   5  11     3425.14     4265.29    563.87 o 
  19   5  11     5511.66     5114.29    844.60 o 
  21   5  11     1359.45     1247.29    718.70 o 
  23   5  11     1810.12     1512.41    546.76 o 
  25   5  11     5384.76     3608.40    730.16 o 
  27   5  11    15607.74    14971.69    895.15 o 
  29   5  11    66410.23    69715.77   1688.13 o 
  31   5  11       13.79    -1056.72    528.36 o 
  33   5  11     6954.54     7067.78    741.22 o 
  35   5  11     7219.55     6573.97    763.45 o 
  37   5  11     4496.36     6017.21    769.41 o 
  39   5  11    16277.10    15472.64   1001.87 o 
  41   5  11     1615.15     2221.38    799.83 o 
  43   5  11     8217.65     8766.11    983.66 o 
  45   5  11     2930.26     2455.73   1359.14 o 
 -44   6  11     2745.26     1426.78    739.20 o 
 -42   6  11     2520.60     1816.45    748.35 o 
 -40   6  11       13.96     -470.72    606.40 o 
 -38   6  11    34227.08    33856.53   1294.99 o 
 -36   6  11    51466.26    53664.19   1562.32 o 
 -34   6  11     1308.60     2606.37    631.41 o 
 -32   6  11   103674.69   106467.19   2228.86 o 
 -30   6  11    35923.46    40271.26   1282.45 o 
 -28   6  11    50373.61    49749.58   1538.54 o 
 -26   6  11    10188.13    10534.08    776.08 o 
 -24   6  11    10164.02     9665.39    733.85 o 
 -22   6  11    28666.60    27681.15   1348.50 o 
 -20   6  11    35768.04    35730.33   1237.99 o 
 -18   6  11    61605.71    63680.15   1352.18 o 
 -16   6  11   106485.96   107902.42   1880.42 o 
 -14   6  11     2907.55     4722.25    458.39 o 
 -12   6  11    90481.48    89658.66   1754.34 o 
 -10   6  11    12128.85    12769.00    534.95 o 
  -8   6  11     3794.98     3733.80    364.59 o 
  -6   6  11       24.34       28.98    253.95 o 
  -4   6  11      931.09      884.97    304.63 o 
  -2   6  11    11220.74    11208.35    482.84 o 
   0   6  11     3356.74     3784.81    429.12 o 
   2   6  11      628.22      322.27    252.26 o 
   4   6  11     2330.61     2858.68    376.69 o 
   6   6  11     5087.52     4551.46    525.02 o 
   8   6  11      500.05      460.13    681.03 o 
  10   6  11    20292.36    18432.62    920.16 o 
  12   6  11     6043.50     5685.39    646.73 o 
  14   6  11    29094.05    29172.39   1202.58 o 
  16   6  11    78293.24    76622.38   2034.97 o 
  18   6  11    36399.58    37118.53   1651.07 o 
  20   6  11    67528.75    67010.80   3344.64 o 
  22   6  11    11024.99    10945.86    909.36 o 
  24   6  11     4701.59     4439.75    732.10 o 
  26   6  11     4694.47     5056.76   1035.76 o 
  28   6  11     2259.70     2329.03    703.53 o 
  30   6  11    10902.78    11467.63   1189.04 o 
  32   6  11     3986.98     4922.41    866.64 o 
  34   6  11    53724.68    57647.24   1784.35 o 
  36   6  11     4964.46     4258.72    778.07 o 
  38   6  11    14290.01    14189.56   1278.80 o 
  40   6  11    18129.87    18319.35   1395.89 o 
  42   6  11     1610.60     1493.10    905.32 o 
  44   6  11      816.00    -2187.73   1093.86 o 
 -43   7  11    59740.80    65149.78   2105.54 o 
 -41   7  11     1586.52     3609.95    814.52 o 
 -39   7  11     1233.13     1475.69    742.81 o 
 -37   7  11     5252.15     4050.84    795.73 o 
 -35   7  11    23905.88    22846.30   1201.75 o 
 -33   7  11    32981.34    32534.69   1388.03 o 
 -31   7  11     7692.88     7298.88   1230.58 o 
 -29   7  11     6707.85     6370.03    751.59 o 
 -27   7  11    13233.50    12632.29    870.62 o 
 -25   7  11    24568.58    25159.27   1105.05 o 
 -23   7  11    15648.33    14787.51    856.63 o 
 -21   7  11    33038.64    32579.05   1074.07 o 
 -19   7  11     6581.75     6145.53    633.55 o 
 -17   7  11     3481.12     3459.52    481.94 o 
 -15   7  11    13196.08    14325.37    968.60 o 
 -13   7  11    64411.66    62152.21   1305.65 o 
 -11   7  11      623.88      893.79    369.28 o 
  -9   7  11      257.34     -505.25    323.45 o 
  -7   7  11        9.79     -204.31    401.95 o 
  -5   7  11    70104.88    68352.30   1226.93 o 
  -3   7  11     2720.34     3359.92    513.47 o 
  -1   7  11    99543.37    95652.68   1747.73 o 
   1   7  11      610.26      353.59    416.75 o 
   3   7  11    21388.19    19677.10    836.88 o 
   5   7  11    32616.63    32626.65   1059.55 o 
   7   7  11     1013.77      891.93    461.60 o 
   9   7  11    61684.52    62680.48   1694.29 o 
  11   7  11     7594.20     8278.03    689.81 o 
  13   7  11     2411.41      836.60    503.36 o 
  15   7  11     3264.77     3070.32    591.74 o 
  17   7  11     3375.40     1695.05    584.63 o 
  19   7  11    23900.31    21602.07   1114.92 o 
  21   7  11     4331.51     3911.42    679.02 o 
  23   7  11    29891.26    32301.25   1398.94 o 
  25   7  11    19965.44    21907.63   1199.71 o 
  27   7  11    10345.52    10233.01    957.08 o 
  29   7  11    10479.14    11222.84   1018.40 o 
  31   7  11    34017.77    35286.61   1616.61 o 
  33   7  11    19087.75    19366.29   1593.12 o 
  35   7  11    66411.71    72170.84   2398.19 o 
  37   7  11    12422.95    12329.37   1275.79 o 
  39   7  11     6049.11     6050.43   1046.10 o 
  41   7  11      158.58     -378.65    847.81 o 
 -40   8  11    29406.94    30691.52   1573.32 o 
 -38   8  11     3840.81     5228.63   1390.47 o 
 -36   8  11    38745.17    41793.32   1605.67 o 
 -34   8  11      708.39      728.56    693.10 o 
 -32   8  11    32816.98    38171.42   1475.71 o 
 -30   8  11    43456.29    47306.50   1586.36 o 
 -28   8  11    42307.37    44079.76   1493.82 o 
 -26   8  11    34441.35    35813.48   1331.34 o 
 -24   8  11    45671.38    45024.58   1436.65 o 
 -22   8  11      834.88      499.78    521.98 o 
 -20   8  11    11293.95    11555.57    769.24 o 
 -18   8  11     4085.61     3160.66    486.87 o 
 -16   8  11    11015.23    10566.11    636.72 o 
 -14   8  11     5021.69     5032.11    502.29 o 
 -12   8  11    96026.13    95555.97   1848.89 o 
 -10   8  11    18116.51    19995.35    797.08 o 
  -8   8  11   131240.98   124772.80   2188.88 o 
  -6   8  11     2703.70     2004.95    760.51 o 
  -4   8  11    15485.89    15298.27    761.93 o 
  -2   8  11      223.82     -720.59    360.30 o 
   0   8  11     4187.95     4042.63    558.64 o 
   2   8  11     1197.33     1175.85    528.93 o 
   4   8  11     4708.59     5047.65    562.69 o 
   6   8  11       71.66      -95.78    413.62 o 
   8   8  11    30350.59    30238.37   1135.35 o 
  10   8  11    32028.37    32242.79   1196.50 o 
  12   8  11     9020.32     7951.92    705.77 o 
  14   8  11     7487.53     6358.36    678.48 o 
  16   8  11      108.08     -914.62    508.34 o 
  18   8  11     3777.32     2459.26    626.77 o 
  20   8  11      713.66      883.61    588.05 o 
  22   8  11    11924.00    11573.29    903.23 o 
  24   8  11      340.23      -15.66    605.18 o 
  26   8  11      596.15        4.52    606.13 o 
  28   8  11     1484.54     1829.15    718.77 o 
  30   8  11    20376.36    21808.13   1291.61 o 
  32   8  11    17237.94    16582.93   1215.42 o 
  34   8  11     1313.06      810.86    806.87 o 
  36   8  11      118.51      -94.27    789.10 o 
  38   8  11       80.32     -719.48    806.78 o 
 -37   9  11    12785.57    11816.56   1043.63 o 
 -35   9  11     3416.13     3708.27    772.90 o 
 -33   9  11     6647.18     6623.83    847.85 o 
 -31   9  11     7839.79     4884.47    783.08 o 
 -29   9  11     6684.24     7884.16    816.24 o 
 -27   9  11    14001.09    13640.63    941.19 o 
 -25   9  11     7435.01     8264.20    789.50 o 
 -23   9  11     6112.57     4566.46    700.12 o 
 -21   9  11     1159.23      586.54    522.69 o 
 -19   9  11    11834.33    11946.35   1242.53 o 
 -17   9  11      141.98     -685.96    459.25 o 
 -15   9  11    64099.70    63368.17   1471.11 o 
 -13   9  11     4360.04     3955.05    753.77 o 
 -11   9  11    58606.02    59902.37   1692.34 o 
  -9   9  11     1836.36     1604.81    458.75 o 
  -7   9  11     2080.90     2598.98    470.73 o 
  -5   9  11      805.37     -413.10    414.01 o 
  -3   9  11     6058.71     5767.61    881.11 o 
  -1   9  11    22212.88    22496.42    882.47 o 
   1   9  11      464.94      492.49    439.96 o 
   3   9  11    39327.39    39787.99   1671.01 o 
   5   9  11     8294.21     8931.34    675.56 o 
   7   9  11    10478.52    10367.30    706.32 o 
   9   9  11       54.62     -200.08    441.62 o 
  11   9  11    21959.89    21007.64   1307.51 o 
  13   9  11    19202.40    19225.92   1002.51 o 
  15   9  11      619.80     -271.49    511.59 o 
  17   9  11    32332.20    31432.81   1300.52 o 
  19   9  11    10209.63     9192.85    821.97 o 
  21   9  11      954.28      -85.62    570.13 o 
  23   9  11      949.73     1157.15    646.32 o 
  25   9  11      446.10      755.65    649.63 o 
  27   9  11     9421.34     9225.86   1099.05 o 
  29   9  11    10203.67     9905.18   1001.77 o 
  31   9  11    12232.02    13242.12   1123.73 o 
  33   9  11    22942.03    22884.71   1391.49 o 
  35   9  11      533.69      672.09    829.28 o 
 -34  10  11     4329.24     4664.23    818.19 o 
 -32  10  11     9135.59     9225.49    927.08 o 
 -30  10  11    12876.08    12299.60    960.82 o 
 -28  10  11     1179.78     1269.13    677.74 o 
 -26  10  11    12722.16    11521.97    996.59 o 
 -24  10  11       76.35     -136.02    546.88 o 
 -22  10  11     1968.29     2913.51    617.15 o 
 -20  10  11    11428.85    10932.55    798.97 o 
 -18  10  11    36927.24    37193.63   1276.94 o 
 -16  10  11    21573.58    22459.82   1152.80 o 
 -14  10  11    71856.52    69867.54   2060.66 o 
 -12  10  11     7575.97     7998.16   1151.66 o 
 -10  10  11      533.96      642.35    578.75 o 
  -8  10  11    27092.94    23542.91    943.57 o 
  -6  10  11    46133.56    45612.73   1284.49 o 
  -4  10  11    51044.31    49472.98   2059.40 o 
  -2  10  11    14527.32    13507.25    731.90 o 
   0  10  11    24254.89    21649.09    973.89 o 
   2  10  11    65432.54    64264.47   1688.15 o 
   4  10  11     8484.60     6388.80    660.70 o 
   6  10  11    88369.73    92153.38   2195.22 o 
   8  10  11    32097.96    30575.81   1190.15 o 
  10  10  11       24.85     -869.56    434.78 o 
  12  10  11     1275.65      563.98    508.25 o 
  14  10  11    26287.01    29169.34   1223.65 o 
  16  10  11    78829.33    75272.54   2057.65 o 
  18  10  11      552.41      334.20    572.49 o 
  20  10  11    16316.37    14733.78    975.39 o 
  22  10  11     7953.87     7775.03    834.75 o 
  24  10  11    16395.61    14341.95   1036.09 o 
  26  10  11      740.17      859.07    679.18 o 
  28  10  11    27650.87    31251.63   1487.38 o 
  30  10  11     1335.05      -76.32    727.22 o 
  32  10  11      558.18    -1045.55    737.42 o 
 -29  11  11    11456.15    11970.73   1286.20 o 
 -27  11  11     4150.75     2968.90    706.20 o 
 -25  11  11    10844.03    13156.98    931.99 o 
 -23  11  11    44281.44    43910.69   1480.44 o 
 -21  11  11    12306.18    13876.33    896.77 o 
 -19  11  11    77254.09    79828.20   1977.28 o 
 -17  11  11    12604.83    13071.12    826.98 o 
 -15  11  11    27179.11    29671.56   1127.16 o 
 -13  11  11      102.19      -75.15    456.14 o 
 -11  11  11     5445.64     4228.03    576.02 o 
  -9  11  11     8024.13     8250.58    719.81 o 
  -7  11  11    11657.17    11486.83    692.67 o 
  -5  11  11      545.66      194.45    430.85 o 
  -3  11  11    28864.41    31252.82   1073.16 o 
  -1  11  11    38572.59    40259.89   1209.82 o 
   1  11  11    20159.13    20786.58    972.06 o 
   3  11  11    15142.08    12532.48    784.95 o 
   5  11  11     2660.22     2782.20    566.49 o 
   7  11  11    17726.72    17793.67   1541.11 o 
   9  11  11     1245.67     1307.58    534.93 o 
  11  11  11    47137.08    49936.55   1548.93 o 
  13  11  11     2170.37      778.10    562.23 o 
  15  11  11      616.35      540.32    547.14 o 
  17  11  11      399.60     -493.26    534.29 o 
  19  11  11    16279.90    15510.28   1004.02 o 
  21  11  11    24826.63    24564.16   1238.15 o 
  23  11  11     7702.75     9107.15   1060.79 o 
  25  11  11    12535.98    12511.66   1017.73 o 
  27  11  11       32.79     -525.60    665.75 o 
  29  11  11      358.39     -407.10    681.66 o 
 -24  12  11      105.73      -73.61    612.45 o 
 -22  12  11    13215.01    12598.26   1020.58 o 
 -20  12  11     5499.22     3856.61    690.63 o 
 -18  12  11    12095.73    11619.11    819.44 o 
 -16  12  11     7836.68     6382.17    679.99 o 
 -14  12  11     1655.36      438.40    484.16 o 
 -12  12  11     1633.20     1238.88    502.34 o 
 -10  12  11     8130.26     8537.37    661.17 o 
  -8  12  11     2370.12     2512.66    515.64 o 
  -6  12  11    18360.48    21593.43   1064.97 o 
  -4  12  11      498.23     1178.59    480.04 o 
  -2  12  11    30001.75    33900.72   1134.92 o 
   0  12  11    10624.19     9055.16    722.54 o 
   2  12  11     4310.75     3893.59    590.18 o 
   4  12  11     1252.51       39.39    480.30 o 
   6  12  11     3446.30     2805.03    563.81 o 
   8  12  11    16600.75    16054.60    902.59 o 
  10  12  11    24640.66    25099.04   1117.23 o 
  12  12  11     6602.27     7771.49    753.48 o 
  14  12  11     8310.23     9282.89    875.52 o 
  16  12  11      420.86     -409.32    558.43 o 
  18  12  11      747.50      203.07    578.18 o 
  20  12  11       13.89     -887.09    562.96 o 
  22  12  11     4668.17     2956.13    742.88 o 
 -15  13  11     1651.62     1681.89    564.59 o 
 -13  13  11    11974.75    11048.40   1123.81 o 
 -11  13  11    12446.48    12684.88    789.56 o 
  -9  13  11       17.43      -17.60    458.70 o 
  -7  13  11       12.17      290.31    474.79 o 
  -5  13  11    14949.30    13763.15    783.46 o 
  -3  13  11      634.75      337.47    492.29 o 
  -1  13  11    26857.95    27129.09   1101.80 o 
   1  13  11       11.56     -941.60    470.80 o 
   3  13  11     1191.51      687.81    520.13 o 
   5  13  11    10058.49    10431.40    885.94 o 
   7  13  11      578.23     -174.29    491.78 o 
   9  13  11      898.06     -255.60    498.34 o 
  11  13  11      528.79     -570.20    507.55 o 
  13  13  11     5730.38     4953.93    691.68 o 
  15  13  11     4591.79     4062.64    700.41 o 
 -48   0  12    14053.45    13613.41   2085.63 o 
 -46   0  12    23938.83    31802.41   2759.36 o 
 -44   0  12    13034.35    13663.48   1917.79 o 
 -42   0  12    16663.68    14363.22   1959.75 o 
 -40   0  12    85684.23    80742.18   4038.59 o 
 -38   0  12     6937.00     8290.26   1621.41 o 
 -36   0  12    68027.98    68185.90   3565.25 o 
 -34   0  12    41923.89    40741.68   2720.15 o 
 -32   0  12     1774.38     5282.92   1449.72 o 
 -30   0  12   207506.61   202212.31   9717.70 o 
 -28   0  12     3539.69     4960.36   1007.54 o 
 -26   0  12   141473.92   140529.36   2862.51 o 
 -24   0  12     5461.67     6115.09    652.09 o 
 -22   0  12    47765.16    45453.79   1176.97 o 
 -20   0  12    16373.94    14935.38    735.78 o 
 -18   0  12     7580.55     8326.02    550.51 o 
 -16   0  12    98574.44    91345.29   1718.69 o 
 -14   0  12     8516.73     9334.72    584.87 o 
 -12   0  12   106700.27   104165.84   1703.41 o 
 -10   0  12     1145.55      869.41    296.84 o 
  -8   0  12      971.82      988.57    297.62 o 
  -6   0  12    30483.45    25862.22    698.25 o 
  -4   0  12   135102.06   132437.52   1994.26 o 
  -2   0  12    20840.40    20456.47    618.18 o 
   0   0  12     3011.14     2547.98    319.22 o 
   2   0  12    43634.54    43911.35    912.12 o 
   4   0  12   144194.98   141992.91   2300.86 o 
   6   0  12   296434.13   271782.13   4006.17 o 
   8   0  12   379463.66   366907.78   5279.12 o 
  10   0  12   381780.88   379870.31   5043.91 o 
  12   0  12    73113.27    70513.25   1268.99 o 
  14   0  12    24064.90    23865.82    697.66 o 
  16   0  12    56876.62    56426.33   1056.76 o 
  18   0  12    78379.04    73218.88   1263.61 o 
  20   0  12   101668.55   100449.63   1735.72 o 
  22   0  12      390.60     -115.43    449.39 o 
  24   0  12    68459.28    67186.72   1749.28 o 
  26   0  12    88977.29    88615.38   2634.00 o 
  28   0  12    15024.31    18763.44   1396.51 o 
  30   0  12   110344.23   108252.09   3471.25 o 
  32   0  12     2132.82     2932.51   1427.88 o 
  34   0  12     2475.38     1446.20    962.64 o 
  36   0  12    46499.39    42883.65   2805.83 o 
  38   0  12    39039.92    42074.51   2163.75 o 
  40   0  12    53963.49    52467.68   2390.28 o 
  42   0  12    14532.81    14792.90   2309.82 o 
  44   0  12     3957.84     2693.04   1751.29 o 
  46   0  12      363.88     -951.44   1755.40 o 
  48   0  12    22890.54    20606.66   2538.18 o 
 -49   1  12     1974.30      605.11   1527.19 o 
 -47   1  12    23048.67    24513.89   1749.14 o 
 -45   1  12     6888.95     7296.57   1263.24 o 
 -43   1  12    49814.14    54878.96   2353.20 o 
 -41   1  12      798.92      608.52   1017.02 o 
 -39   1  12     4937.24     4045.75   1096.00 o 
 -37   1  12      642.84     1067.48    956.04 o 
 -35   1  12     4959.09     3654.43   1012.06 o 
 -33   1  12      157.48     -469.05    533.22 o 
 -31   1  12      730.87      313.39    498.15 o 
 -29   1  12     8028.95     7831.09    659.75 o 
 -27   1  12    17169.88    17183.24    656.11 o 
 -25   1  12     5605.69     5946.68    468.19 o 
 -23   1  12    44819.94    43613.50    836.91 o 
 -21   1  12     7323.42     6966.23    413.64 o 
 -19   1  12    18647.55    17504.50    548.65 o 
 -17   1  12    28313.38    27787.14    618.90 o 
 -15   1  12    57410.09    55540.93    872.93 o 
 -13   1  12     1908.54     1764.84    244.77 o 
 -11   1  12     5719.69     5454.21    315.22 o 
  -9   1  12    13621.86    14575.78    408.25 o 
  -7   1  12    26626.25    26090.67    552.32 o 
  -5   1  12      634.18     -108.91    156.86 o 
  -3   1  12    11695.55    13151.01    375.88 o 
  -1   1  12     6289.02     5464.03    289.32 o 
   1   1  12   111330.59   108018.00   1293.99 o 
   3   1  12    35673.93    34138.21    610.05 o 
   5   1  12    62522.89    56164.11    866.80 o 
   7   1  12   105707.46   109241.50   1387.66 o 
   9   1  12     2198.72     1727.54    257.31 o 
  11   1  12    24681.41    24666.29    490.68 o 
  13   1  12    41187.47    37712.78    594.49 o 
  15   1  12     2970.90     2317.09    240.18 o 
  17   1  12    13455.74    15741.13    415.00 o 
  19   1  12    21441.25    18938.16    468.23 o 
  21   1  12    57065.75    56509.90    962.49 o 
  23   1  12   113019.93   111990.98   1679.17 o 
  25   1  12    22468.15    21450.37    799.46 o 
  27   1  12    17707.66    17006.90    764.82 o 
  29   1  12       14.77     -524.42    456.25 o 
  31   1  12    11333.07     9550.92   1178.69 o 
  33   1  12     1600.81      809.66    652.45 o 
  35   1  12    23861.31    24087.50   1936.23 o 
  37   1  12    14211.90    14141.30   1483.36 o 
  39   1  12      634.99    -1686.98    843.49 o 
  41   1  12     2682.65     2693.30    977.00 o 
  43   1  12    16279.91    15462.13   1291.07 o 
  45   1  12      381.27    -1812.91   1236.53 o 
  47   1  12     2496.36     2381.41   2206.20 o 
 -48   2  12      546.89      195.58   1107.79 o 
 -46   2  12      325.62    -1504.75   1034.06 o 
 -44   2  12      161.99     -454.46    999.06 o 
 -42   2  12    17904.16    16985.48   2869.49 o 
 -40   2  12     6326.89     7097.49   1152.85 o 
 -38   2  12    50533.56    51128.11   2137.17 o 
 -36   2  12    59744.74    60998.20   1733.59 o 
 -34   2  12    28224.21    28450.42   1181.58 o 
 -32   2  12     2359.88     1967.93    554.10 o 
 -30   2  12    65948.70    63115.25   1358.29 o 
 -28   2  12     4636.94     4939.39    519.76 o 
 -26   2  12    80501.90    77398.67   1415.19 o 
 -24   2  12     7619.66     7740.60    529.80 o 
 -22   2  12   108094.77   111297.59   1770.09 o 
 -20   2  12    28236.03    27728.43    734.05 o 
 -18   2  12      309.78      -28.34    260.71 o 
 -16   2  12    28478.43    27449.66    647.55 o 
 -14   2  12    15086.59    15506.87    488.72 o 
 -12   2  12    20788.17    18856.56    502.13 o 
 -10   2  12    27261.13    27174.96    575.31 o 
  -8   2  12    16867.02    17063.13    459.76 o 
  -6   2  12    91661.49    88105.30   1090.50 o 
  -4   2  12     4762.97     3441.62    256.49 o 
  -2   2  12     5069.80     4551.29    278.47 o 
   0   2  12    22153.33    19249.56    465.19 o 
   2   2  12   106763.92   105531.57   1282.03 o 
   4   2  12     1686.22     1693.36    236.60 o 
   6   2  12    35909.54    34154.54    651.13 o 
   8   2  12    30722.71    32152.46    612.24 o 
  10   2  12     9984.24     8527.88    374.68 o 
  12   2  12   138398.95   135142.44   1453.05 o 
  14   2  12    18418.04    18118.35    434.51 o 
  16   2  12   138177.16   131485.25   1494.40 o 
  18   2  12    36585.63    33947.48   1145.19 o 
  20   2  12      528.32     -263.57    273.52 o 
  22   2  12     3726.58     1906.78    356.66 o 
  24   2  12       59.95      -77.40    382.10 o 
  26   2  12     2165.62     1809.29    465.39 o 
  28   2  12    36400.23    34623.27   1078.19 o 
  30   2  12     7016.55     6859.94    641.40 o 
  32   2  12    64844.36    69482.23   1697.11 o 
  34   2  12    36912.23    38101.95   1287.76 o 
  36   2  12    21579.79    24244.53   1450.21 o 
  38   2  12     1451.67    -1313.60    881.51 o 
  40   2  12      221.18     -609.81    917.04 o 
  42   2  12    10121.04    11244.73   1272.26 o 
  44   2  12      668.38     1130.28   1008.67 o 
  46   2  12     3069.21     2943.67   1038.14 o 
 -47   3  12    14291.13    16428.60   2326.94 o 
 -45   3  12     5253.01     4506.18   1862.89 o 
 -43   3  12    63817.52    65401.04   3940.02 o 
 -41   3  12    29195.46    30170.61   2726.29 o 
 -39   3  12    76773.66    80446.55   1839.91 o 
 -37   3  12      188.52      139.74    464.45 o 
 -35   3  12     7856.11     8515.11    757.77 o 
 -33   3  12    12098.11    11506.29    892.05 o 
 -31   3  12      427.70      -26.55    419.97 o 
 -29   3  12     1224.32     1040.44    442.37 o 
 -27   3  12     8049.42     6457.35    537.73 o 
 -25   3  12    11870.15    13615.43    614.18 o 
 -23   3  12   211476.75   209092.83   2715.00 o 
 -21   3  12    21095.70    23781.87   1551.67 o 
 -19   3  12   261352.39   256349.42   3169.04 o 
 -17   3  12     1963.99     3168.76    349.13 o 
 -15   3  12     1563.62     1111.48    282.42 o 
 -13   3  12     4027.23     3557.36    386.27 o 
 -11   3  12   113458.95   112933.11   1685.17 o 
  -9   3  12      286.09      842.00    222.24 o 
  -7   3  12    17918.23    18405.26    512.87 o 
  -5   3  12    56719.74    52427.98    780.24 o 
  -3   3  12    68559.58    65304.96   1043.21 o 
  -1   3  12    83836.22    79920.54   1195.87 o 
   1   3  12   182959.89   177988.58   1981.23 o 
   3   3  12    87422.30    81773.05   1093.07 o 
   5   3  12    22906.53    20467.27    483.79 o 
   7   3  12     4508.59     4041.96    452.38 o 
   9   3  12     6023.24     6173.53    328.95 o 
  11   3  12      316.70      216.95    255.36 o 
  13   3  12    16437.90    15694.24    682.27 o 
  15   3  12    79517.39    80601.71   1625.37 o 
  17   3  12     2596.27     1774.57    485.19 o 
  19   3  12   141667.42   139169.81   2448.91 o 
  21   3  12    20118.26    24802.25    972.18 o 
  23   3  12   101716.37   103753.05   2038.96 o 
  25   3  12    60779.57    61678.83   1388.75 o 
  27   3  12    31714.96    31658.89   1016.93 o 
  29   3  12    55590.25    59603.30   1384.27 o 
  31   3  12    14104.35    13634.46    827.12 o 
  33   3  12     4648.34     5109.44    692.61 o 
  35   3  12     2557.34     2162.90    641.38 o 
  37   3  12     1660.12      981.41    629.85 o 
  39   3  12     1662.17     -778.37    861.99 o 
  41   3  12     1519.96     -704.70    885.48 o 
  43   3  12     6661.02     6122.58   1548.75 o 
  45   3  12    11767.71    14492.64   1279.36 o 
 -46   4  12     6128.54     5655.81   2075.21 o 
 -44   4  12     3974.57     1281.65   1717.46 o 
 -42   4  12     1306.89      533.24    780.99 o 
 -40   4  12    14818.88    13698.52   1563.97 o 
 -38   4  12      535.26     -392.62    698.28 o 
 -36   4  12    42753.64    43884.14   1537.40 o 
 -34   4  12    31775.77    33310.29   1247.73 o 
 -32   4  12     1625.55     1006.17    536.83 o 
 -30   4  12    15652.14    16791.34    863.56 o 
 -28   4  12    46748.95    46733.68   1936.80 o 
 -26   4  12     1246.53      119.82    462.47 o 
 -24   4  12     7085.77     6669.32    570.79 o 
 -22   4  12     9179.34     7954.85    564.35 o 
 -20   4  12    40241.45    41321.27   1006.53 o 
 -18   4  12    25916.90    27545.55    826.51 o 
 -16   4  12    75917.39    76912.70   1375.22 o 
 -14   4  12   178459.69   173734.45   2452.22 o 
 -12   4  12      978.83     1717.34    332.12 o 
 -10   4  12     9907.97     8228.08    425.91 o 
  -8   4  12    33342.04    33330.78    785.78 o 
  -6   4  12    77219.81    71928.53   1115.38 o 
  -4   4  12     4254.96     3716.97    353.26 o 
  -2   4  12    66475.87    62692.86   1530.83 o 
   0   4  12     9157.67     8147.05    528.48 o 
   2   4  12     4118.42     4669.82    306.20 o 
   4   4  12     3083.58     3030.74    451.41 o 
   6   4  12    12053.17    11708.01    395.73 o 
   8   4  12      747.47       -0.85    323.69 o 
  10   4  12     8971.39     7552.33    481.42 o 
  12   4  12     1775.25     1824.07    419.84 o 
  14   4  12    31766.83    33537.18    965.79 o 
  16   4  12      395.40      363.20    424.23 o 
  18   4  12    63500.42    63528.39   1412.21 o 
  20   4  12     2672.33      809.86    487.57 o 
  22   4  12     4086.87     3730.71    614.25 o 
  24   4  12     1647.51      560.37    487.59 o 
  26   4  12     1287.69      781.60    470.09 o 
  28   4  12     2345.15     1938.65    500.48 o 
  30   4  12     5115.79     5176.70    616.48 o 
  32   4  12     4101.03     4241.01    586.68 o 
  34   4  12      105.86    -1042.26    521.13 o 
  36   4  12      262.06      229.31    518.61 o 
  38   4  12    17240.86    18111.72    950.79 o 
  40   4  12     3608.32     2805.25    812.10 o 
  42   4  12    21485.18    20815.77   2479.36 o 
  44   4  12    14351.77    11285.13   1624.62 o 
 -45   5  12       16.02     2164.51   1024.61 o 
 -43   5  12    18039.97    18683.05   2076.17 o 
 -41   5  12     3791.60     2615.79    863.75 o 
 -39   5  12       14.14      547.07    651.79 o 
 -37   5  12    21425.31    19768.01   1030.60 o 
 -35   5  12    11273.59    12208.54    859.31 o 
 -33   5  12    12931.19    11736.79    827.39 o 
 -31   5  12    75348.01    74405.98   1763.54 o 
 -29   5  12      595.88     1084.39    552.55 o 
 -27   5  12    83523.48    86255.32   1872.96 o 
 -25   5  12     5402.06     6174.17    652.70 o 
 -23   5  12    22440.11    20956.65    830.63 o 
 -21   5  12    48613.05    47802.31   1101.92 o 
 -19   5  12      240.03     2231.30    421.67 o 
 -17   5  12   171672.80   163565.08   2387.04 o 
 -15   5  12     9693.53    10898.71    583.46 o 
 -13   5  12    35092.29    33143.48    858.44 o 
 -11   5  12    26126.89    24954.22    865.20 o 
  -9   5  12    18609.58    16967.53    567.18 o 
  -7   5  12     5411.82     5761.55    399.21 o 
  -5   5  12    61241.34    60350.84   1093.22 o 
  -3   5  12    15703.80    14351.45    521.52 o 
  -1   5  12    23306.43    19851.60    596.22 o 
   1   5  12      441.34      235.82    285.72 o 
   3   5  12     2349.42     2467.70    535.95 o 
   5   5  12    34513.03    33697.91    715.79 o 
   7   5  12    17084.22    15612.47    685.09 o 
   9   5  12        0.96     -706.75    353.38 o 
  11   5  12    77047.74    74742.17   1695.67 o 
  13   5  12    10681.14    10688.85    695.64 o 
  15   5  12    71124.16    67926.60   1800.91 o 
  17   5  12    17953.99    17997.22    898.86 o 
  19   5  12   102067.39   106946.24   2285.28 o 
  21   5  12     1112.37      907.80    531.74 o 
  23   5  12    71943.35    74564.86   1859.86 o 
  25   5  12     6823.63     7357.86    845.07 o 
  27   5  12    23140.98    22541.55   1098.23 o 
  29   5  12    12200.92    13686.42    835.45 o 
  31   5  12      148.56       -3.43    548.12 o 
  33   5  12    10892.39    10462.94    829.08 o 
  35   5  12      870.81      371.91    623.52 o 
  37   5  12      418.57     -306.10    627.02 o 
  39   5  12     9275.77    10817.39    914.38 o 
  41   5  12     4262.90     2196.45   1064.11 o 
  43   5  12      581.93     1341.38   3909.67 o 
 -44   6  12    10051.01     8553.57   1367.62 o 
 -42   6  12     8204.51    11329.11    951.65 o 
 -40   6  12    24849.04    22130.25   1134.76 o 
 -38   6  12       63.85      818.97    647.95 o 
 -36   6  12    30222.10    33798.67   1294.05 o 
 -34   6  12    13452.21    13442.84    894.65 o 
 -32   6  12     9258.46     9690.48    809.53 o 
 -30   6  12    39146.90    38908.55   1299.22 o 
 -28   6  12     1371.20      462.89    555.90 o 
 -26   6  12     2041.35      591.18    555.47 o 
 -24   6  12     4880.74     4652.08    633.20 o 
 -22   6  12    18848.09    18051.27    841.15 o 
 -20   6  12     3116.99     2476.87    497.80 o 
 -18   6  12     5030.83     4877.09    567.35 o 
 -16   6  12     2239.43     2917.30    447.00 o 
 -14   6  12     8257.79     7051.99    557.75 o 
 -12   6  12    45600.63    44332.41   1076.67 o 
 -10   6  12    24550.80    24011.91    800.44 o 
  -8   6  12     1546.17     1185.45    352.47 o 
  -6   6  12     3592.63     4314.02    405.80 o 
  -4   6  12     7674.90     8228.06    469.87 o 
  -2   6  12     5719.81     6073.24    572.38 o 
   0   6  12    20924.13    19983.49    633.70 o 
   2   6  12     8822.93     8308.55    488.03 o 
   4   6  12      142.59     -304.09    403.24 o 
   6   6  12    41789.18    41697.62   1221.63 o 
   8   6  12    62203.36    60754.43   1528.45 o 
  10   6  12    22044.24    21239.86   1021.22 o 
  12   6  12    46791.08    42128.86   1427.66 o 
  14   6  12    10134.63    10106.70    802.13 o 
  16   6  12    21872.59    23031.01   1310.46 o 
  18   6  12    17753.23    19426.80   1095.20 o 
  20   6  12     3881.97     2808.94    665.89 o 
  22   6  12     6810.99     7487.73    819.32 o 
  24   6  12      913.27     1174.92    628.31 o 
  26   6  12     2417.36     1532.07    685.95 o 
  28   6  12      102.06      990.24    668.07 o 
  30   6  12     4507.68     3062.60    700.28 o 
  32   6  12    23327.88    24987.93   1486.76 o 
  34   6  12     4795.91     5391.15    795.62 o 
  36   6  12    44786.46    44848.66   1647.89 o 
  38   6  12     9627.50    11836.24   1027.09 o 
  40   6  12    18065.11    21066.42   1326.35 o 
  42   6  12     6022.30     2999.95   1574.30 o 
 -41   7  12    11852.31    10505.82   1530.81 o 
 -39   7  12      404.18       47.68    724.99 o 
 -37   7  12    28891.55    27348.43   1411.18 o 
 -35   7  12    32564.57    36746.15   1990.96 o 
 -33   7  12    16731.63    17338.72   1438.55 o 
 -31   7  12    23540.83    26609.73   1605.22 o 
 -29   7  12    17781.57    18818.18   1047.12 o 
 -27   7  12      877.03      576.78    581.99 o 
 -25   7  12    28449.41    27954.03   1198.11 o 
 -23   7  12       81.92     -378.64    503.88 o 
 -21   7  12     8093.01     6994.29    681.07 o 
 -19   7  12      286.29      281.02    425.11 o 
 -17   7  12     6045.79     5886.34    552.81 o 
 -15   7  12      140.22      465.83    458.63 o 
 -13   7  12    10842.50    11351.47    634.96 o 
 -11   7  12     1480.60      994.29    405.33 o 
  -9   7  12     5654.44     4754.91    451.51 o 
  -7   7  12    14585.92    14102.30    597.85 o 
  -5   7  12       20.78     -241.76    302.48 o 
  -3   7  12      237.20      317.65    340.36 o 
  -1   7  12     2883.74     2734.29    581.13 o 
   1   7  12    34206.98    33723.23   1097.22 o 
   3   7  12     5221.03     3849.18    527.22 o 
   5   7  12    47544.05    46430.23   1307.37 o 
   7   7  12      860.12      384.30    453.85 o 
   9   7  12       17.53     -262.15    455.19 o 
  11   7  12    69693.08    68870.97   1860.54 o 
  13   7  12      581.10      315.47    527.44 o 
  15   7  12   100338.09    98421.38   2438.60 o 
  17   7  12     3760.20     3973.16    681.05 o 
  19   7  12    25064.63    26183.85   1680.31 o 
  21   7  12    18989.61    19307.50   1099.10 o 
  23   7  12      745.48     -218.89    610.87 o 
  25   7  12     9668.89     9845.67    948.11 o 
  27   7  12       12.05      -49.74    642.98 o 
  29   7  12      722.26       58.03    651.44 o 
  31   7  12    11884.27    11707.88   1086.78 o 
  33   7  12      206.88     -177.38    746.64 o 
  35   7  12    18804.63    20744.62   1374.13 o 
  37   7  12     5798.08     4325.55   1551.59 o 
  39   7  12      515.14      611.94    908.64 o 
 -40   8  12     1322.31     1903.88    800.46 o 
 -38   8  12     8381.96     6632.11    903.42 o 
 -36   8  12     4517.64     4275.00    837.61 o 
 -34   8  12    47600.50    46213.86   1740.44 o 
 -32   8  12     3878.65     5685.26   1317.54 o 
 -30   8  12    31484.18    32358.33   1359.06 o 
 -28   8  12       45.68     1016.26    629.45 o 
 -26   8  12     2443.63     1671.86    629.79 o 
 -24   8  12    14463.80    12614.56   1340.61 o 
 -22   8  12      378.79      529.74    532.69 o 
 -20   8  12    14889.41    14723.34    857.71 o 
 -18   8  12     5759.29     4743.27    558.96 o 
 -16   8  12    14846.11    13830.91    729.60 o 
 -14   8  12     2967.11     3004.40    474.01 o 
 -12   8  12      835.07      715.96    390.31 o 
 -10   8  12    42277.31    44150.35   1156.51 o 
  -8   8  12     4748.98     4894.67    492.38 o 
  -6   8  12     3309.40     2944.79    505.15 o 
  -4   8  12     1900.70      585.50    431.44 o 
  -2   8  12    16678.15    15816.59    874.96 o 
   0   8  12    23904.05    24213.80   1025.88 o 
   2   8  12    60425.03    58706.11   1615.88 o 
   4   8  12    21874.75    20337.30    966.09 o 
   6   8  12    14884.49    14722.99    893.20 o 
   8   8  12     7856.03     8208.92    696.59 o 
  10   8  12      340.68     -522.67    518.82 o 
  12   8  12    73409.09    75161.52   2544.54 o 
  14   8  12     9482.03     8525.55   1217.63 o 
  16   8  12    31739.62    32260.20   1321.70 o 
  18   8  12    16795.48    14779.86    981.42 o 
  20   8  12      513.63     -437.45    539.47 o 
  22   8  12       15.03     -971.25    560.99 o 
  24   8  12     4603.22     4240.85    755.10 o 
  26   8  12     1833.30     1472.16    712.15 o 
  28   8  12     4473.66     3714.79    795.39 o 
  30   8  12     1594.67     2000.24    798.27 o 
  32   8  12    42932.99    44591.98   1854.24 o 
  34   8  12      186.48      343.76    781.95 o 
  36   8  12    14832.00    16275.83   1441.78 o 
  38   8  12      340.80     -353.23    824.37 o 
 -37   9  12      518.66      439.39    731.45 o 
 -35   9  12     6839.97     6712.33   1042.90 o 
 -33   9  12     2284.69     2900.40    769.59 o 
 -31   9  12        3.89      704.36    665.51 o 
 -29   9  12    40226.60    40955.95   1685.23 o 
 -27   9  12       57.39     1013.89    647.56 o 
 -25   9  12    42820.42    42903.94   1501.01 o 
 -23   9  12     1323.85     1319.06    580.92 o 
 -21   9  12     5184.46     5625.44    682.82 o 
 -19   9  12       64.62      667.43    487.17 o 
 -17   9  12    16594.82    15526.83    858.86 o 
 -15   9  12     8370.31     8894.31    636.59 o 
 -13   9  12    14798.54    12738.37   1147.46 o 
 -11   9  12       84.45      197.53    449.42 o 
  -9   9  12    12545.48    10885.51    701.96 o 
  -7   9  12     1894.56     2300.33    515.68 o 
  -5   9  12    56175.01    53941.07   1425.26 o 
  -3   9  12      133.91     -122.67    718.49 o 
  -1   9  12    16688.06    15180.98   1089.20 o 
   1   9  12      206.27     -179.77    486.49 o 
   3   9  12    23912.15    25351.93   1302.07 o 
   5   9  12     6228.26     6060.52    678.83 o 
   7   9  12    80520.01    85188.02   2126.95 o 
   9   9  12    15844.83    14593.11    874.75 o 
  11   9  12    15459.03    16063.73    918.15 o 
  13   9  12     1144.80      385.92    538.81 o 
  15   9  12     7948.65     7130.95   1067.07 o 
  17   9  12     2205.96      777.38    603.18 o 
  19   9  12     7731.05     7067.47    809.45 o 
  21   9  12     2169.04     1640.44    650.89 o 
  23   9  12     1125.96     1129.65    661.44 o 
  25   9  12    36610.30    34172.61   1507.30 o 
  27   9  12     7861.94    10057.69   1007.08 o 
  29   9  12    51430.52    56851.55   2022.27 o 
  31   9  12     7907.29    10446.75   1772.19 o 
  33   9  12    15256.98    16680.53   1289.18 o 
  35   9  12        5.30     -824.63    773.69 o 
 -32  10  12     2082.29      260.66    700.90 o 
 -30  10  12     4552.14     2543.48    761.00 o 
 -28  10  12      582.58      120.08    632.06 o 
 -26  10  12    11908.10    11839.80   1068.67 o 
 -24  10  12     1030.82      974.19    610.63 o 
 -22  10  12    13075.30    13455.34    926.52 o 
 -20  10  12     4387.76     4218.10    747.20 o 
 -18  10  12    15345.63    14955.65    878.63 o 
 -16  10  12    13188.40    12553.10    800.15 o 
 -14  10  12     4678.66     4670.23    630.83 o 
 -12  10  12    19101.91    19395.96   1031.54 o 
 -10  10  12      675.46     -725.94    451.74 o 
  -8  10  12     8337.64     7564.92   1142.90 o 
  -6  10  12     4527.03     3713.52    535.03 o 
  -4  10  12     1878.67     1121.96    472.50 o 
  -2  10  12     6599.27     6342.68    628.82 o 
   0  10  12     1240.72      906.73    485.60 o 
   2  10  12      365.99     -142.64    579.73 o 
   4  10  12       28.88      -77.90    461.17 o 
   6  10  12     7151.37     7043.94    675.07 o 
   8  10  12       43.85     1023.31    524.59 o 
  10  10  12    13861.01    15590.86   1445.48 o 
  12  10  12      433.75      353.52    541.24 o 
  14  10  12    18725.21    17293.91   1014.58 o 
  16  10  12     1753.06      995.77    602.60 o 
  18  10  12    10925.85    13418.71    949.60 o 
  20  10  12     4859.78     5100.15    760.89 o 
  22  10  12     6879.12     5791.16    814.44 o 
  24  10  12     4479.25     5435.10    815.56 o 
  26  10  12     1831.65     2236.53    746.82 o 
  28  10  12       39.03      793.12    735.47 o 
  30  10  12      412.55     1143.60    790.78 o 
 -27  11  12      914.38      -16.13    602.37 o 
 -25  11  12     2682.37     2340.58    672.38 o 
 -23  11  12     1142.51      588.68    590.47 o 
 -21  11  12     5251.96     5136.85    710.60 o 
 -19  11  12     7110.30     6933.28   1130.92 o 
 -17  11  12    21736.47    19095.04    989.20 o 
 -15  11  12    18161.70    17507.21   1389.16 o 
 -13  11  12    23658.51    24551.47   1061.78 o 
 -11  11  12    11434.73    11351.62    763.92 o 
  -9  11  12        1.57     -171.36    551.71 o 
  -7  11  12    12766.69    10449.49    718.86 o 
  -5  11  12     3708.75     3754.79    556.32 o 
  -3  11  12     9521.18    10135.87    705.69 o 
  -1  11  12     4077.21     4127.73    612.77 o 
   1  11  12    10514.89     9111.27    727.84 o 
   3  11  12     6774.18     5342.15    651.14 o 
   5  11  12      499.59      -41.78    504.71 o 
   7  11  12    22262.04    27119.76   1385.41 o 
   9  11  12      173.08       60.32    528.92 o 
  11  11  12     2114.75     1888.93    606.80 o 
  13  11  12     3728.93     2486.83    624.05 o 
  15  11  12     2960.65     1553.59    621.49 o 
  17  11  12     5921.86     5910.62    777.27 o 
  19  11  12     2720.03     1028.28    636.55 o 
  21  11  12     1186.68     1778.95    671.41 o 
  23  11  12       70.54      164.60    643.79 o 
  25  11  12     6326.09     7499.06    915.04 o 
  27  11  12     3746.24     4692.02    884.89 o 
 -22  12  12    33196.99    33707.09   1332.90 o 
 -20  12  12      225.73     -106.45    598.92 o 
 -18  12  12    24218.86    23279.63   1119.71 o 
 -16  12  12     1611.06      861.23    894.86 o 
 -14  12  12      204.72     -358.21    520.03 o 
 -12  12  12    11263.58    12995.91    809.20 o 
 -10  12  12     8094.87     8052.90    693.57 o 
  -8  12  12    23566.58    20653.65    956.67 o 
  -6  12  12      373.58      227.42    583.86 o 
  -4  12  12      706.99     -175.87    469.04 o 
  -2  12  12       14.77      -63.93    499.16 o 
   0  12  12     5620.30     5537.26    798.44 o 
   2  12  12      662.76      284.74    516.82 o 
   4  12  12     9041.37     8735.89    999.71 o 
   6  12  12     4353.89     4193.69    630.63 o 
   8  12  12     2816.10     3782.78    630.90 o 
  10  12  12    16202.07    19565.77   1052.13 o 
  12  12  12    27967.47    29728.73   1329.88 o 
  14  12  12    12912.03    15224.38    986.26 o 
  16  12  12     2277.40     1386.52    625.35 o 
  18  12  12     5981.65     6739.99    960.34 o 
  20  12  12    11639.73    12527.50    974.07 o 
 -11  13  12    20171.52    19172.57    982.53 o 
  -9  13  12     4911.15     3810.16    923.12 o 
  -7  13  12    16306.35    18620.72    936.30 o 
  -5  13  12    12509.44    13518.18    799.70 o 
  -3  13  12     8293.88    11082.79    809.02 o 
  -1  13  12     7239.72     5907.99    692.58 o 
   1  13  12     4834.60     5423.72    672.47 o 
   3  13  12      255.40     -460.92    518.21 o 
   5  13  12     3606.13     3108.13   1125.89 o 
   7  13  12     6749.44     5702.47    701.09 o 
   9  13  12    14471.57    14832.25    942.33 o 
  11  13  12      734.64     -846.09    560.33 o 
 -47   1  13    39986.55    40991.94   2167.79 o 
 -45   1  13    19330.76    17292.71   1563.01 o 
 -43   1  13    18005.96    19299.09   5160.03 o 
 -41   1  13    55551.20    58159.95   2437.34 o 
 -39   1  13     2142.05     3980.84   1058.76 o 
 -37   1  13    57564.03    58082.46   4651.14 o 
 -35   1  13      363.36     1856.95    961.56 o 
 -33   1  13    77379.11    78265.57   2263.61 o 
 -31   1  13    19585.68    20801.32    936.26 o 
 -29   1  13    55357.91    57263.72   1853.88 o 
 -27   1  13   118650.30   119083.46   2247.97 o 
 -25   1  13    28910.22    31873.63    897.47 o 
 -23   1  13   140737.58   139803.06   2131.67 o 
 -21   1  13    19947.40    20910.14    638.44 o 
 -19   1  13     4453.40     4337.23    370.75 o 
 -17   1  13     2452.80     2213.21    319.04 o 
 -15   1  13    31071.79    28824.48    677.81 o 
 -13   1  13     4227.06     4155.12    314.45 o 
 -11   1  13    27272.36    24553.18    577.57 o 
  -9   1  13    10119.22     9631.52    396.99 o 
  -7   1  13     8192.88     8591.80    326.52 o 
  -5   1  13    29473.67    29301.60    542.84 o 
  -3   1  13       84.51     -167.80    191.67 o 
  -1   1  13     4327.65     3670.93    268.03 o 
   1   1  13     3538.97     4173.18    271.70 o 
   3   1  13     7175.52     6910.13    313.24 o 
   5   1  13   100035.39   101421.39   1273.77 o 
   7   1  13   104663.10   103703.07   1304.12 o 
   9   1  13   240252.22   243936.73   2618.42 o 
  11   1  13    14902.67    15343.81    445.36 o 
  13   1  13    90193.23    90679.52   1087.85 o 
  15   1  13    11402.76    11457.06    372.67 o 
  17   1  13     9049.40     8158.42    374.72 o 
  19   1  13    60314.27    58762.80    984.96 o 
  21   1  13       41.05     -300.77    348.74 o 
  23   1  13    44797.00    43246.17   1051.65 o 
  25   1  13     1148.49      425.84    464.57 o 
  27   1  13      434.79      -14.86    456.28 o 
  29   1  13    10221.26    10193.42    787.08 o 
  31   1  13    16296.31    15632.01    952.70 o 
  33   1  13      487.15    -1001.37    639.19 o 
  35   1  13       73.99     -572.51    674.94 o 
  37   1  13      562.02      583.55    927.44 o 
  39   1  13    19349.48    17971.61   1332.04 o 
  41   1  13     3776.08     2694.59   1488.20 o 
  43   1  13    15931.36    16990.94   1522.74 o 
  45   1  13     8946.71    10675.88   1606.24 o 
 -48   2  13    11012.52    12926.14   1497.66 o 
 -46   2  13     3247.99     3385.26   1167.51 o 
 -44   2  13    75309.40    83867.67   4499.05 o 
 -42   2  13    34254.54    41170.29   2032.79 o 
 -40   2  13    76397.22    82913.98   3383.94 o 
 -38   2  13    14519.17    19977.76   1481.22 o 
 -36   2  13    17527.02    17441.15   1142.12 o 
 -34   2  13      117.20     -630.28    530.89 o 
 -32   2  13     1337.73     1109.87    553.91 o 
 -30   2  13     4171.25     4217.53    596.58 o 
 -28   2  13    19292.70    18012.72    762.13 o 
 -26   2  13      365.67      318.37    407.52 o 
 -24   2  13    38289.48    37758.02    955.14 o 
 -22   2  13    19690.45    19768.12    728.52 o 
 -20   2  13   114298.17   110605.19   1897.93 o 
 -18   2  13    20370.70    19706.32    683.30 o 
 -16   2  13    62586.63    63069.02   1104.67 o 
 -14   2  13     3859.11     4578.63    350.66 o 
 -12   2  13     1924.15     1302.90    279.53 o 
 -10   2  13    23162.16    21879.65    546.32 o 
  -8   2  13     3942.20     3913.14    297.21 o 
  -6   2  13    31026.31    32759.58    635.18 o 
  -4   2  13    18943.61    20917.49    491.51 o 
  -2   2  13    25930.25    26516.57    562.69 o 
   0   2  13      121.54      759.34    313.88 o 
   2   2  13   209704.33   199784.27   2199.48 o 
   4   2  13     6213.88     6087.66    333.94 o 
   6   2  13    94237.20    91347.59   1252.98 o 
   8   2  13     1745.22     1891.42    276.90 o 
  10   2  13     2619.43     2293.07    252.28 o 
  12   2  13       31.97     -361.12    185.27 o 
  14   2  13    62389.52    56603.39    986.29 o 
  16   2  13     9225.41     8658.62    458.95 o 
  18   2  13      297.40     -290.81    285.24 o 
  20   2  13       45.31     -141.02    270.36 o 
  22   2  13    89023.57    93546.79   1728.65 o 
  24   2  13     5418.79     4282.40    524.46 o 
  26   2  13   103315.45   105881.97   1779.95 o 
  28   2  13     2566.07     2305.74    523.78 o 
  30   2  13     7502.37     7203.84    717.48 o 
  32   2  13    18042.92    17920.53    942.70 o 
  34   2  13     9848.37    11418.36   1147.05 o 
  36   2  13    65680.84    66929.75   2259.45 o 
  38   2  13     5368.21     7168.34   1075.73 o 
  40   2  13    21784.63    21675.91   1439.37 o 
  42   2  13       90.92    -1335.55    923.89 o 
  44   2  13      490.06     -300.15   1128.08 o 
  46   2  13      411.02     -872.07    961.34 o 
 -47   3  13     1759.37    -1407.20   1734.00 o 
 -45   3  13     1222.22     2040.97   1822.66 o 
 -43   3  13       87.65    -1553.34   1583.02 o 
 -41   3  13       21.28    -1856.74   1563.80 o 
 -39   3  13     3723.80     3415.95    761.61 o 
 -37   3  13    12951.85    11031.22    919.22 o 
 -35   3  13    11758.35    11477.87   1202.72 o 
 -33   3  13    43791.77    46059.84   1262.97 o 
 -31   3  13      539.54      169.11    490.64 o 
 -29   3  13    23501.98    24175.65    846.11 o 
 -27   3  13       10.33     -293.62    406.49 o 
 -25   3  13     8557.88     9401.36    541.05 o 
 -23   3  13     1065.33      390.90    368.33 o 
 -21   3  13     2911.33     1875.92    395.96 o 
 -19   3  13     1586.27      907.06    357.62 o 
 -17   3  13      110.01     -633.75    316.87 o 
 -15   3  13     2956.31     2888.56    368.71 o 
 -13   3  13    39658.86    37661.00    831.60 o 
 -11   3  13      375.10      646.74    262.73 o 
  -9   3  13    11239.64    11636.69    507.94 o 
  -7   3  13    22894.15    22076.51    665.76 o 
  -5   3  13     1386.45     1017.99    321.66 o 
  -3   3  13    56154.32    54182.02   1018.96 o 
  -1   3  13    33379.41    29544.32    720.76 o 
   1   3  13    26024.44    22607.35    808.90 o 
   3   3  13    38639.78    38547.91    771.10 o 
   5   3  13     9014.81     9023.41    404.70 o 
   7   3  13      739.96      445.01    242.09 o 
   9   3  13    19859.93    17705.78    509.39 o 
  11   3  13     7415.37     6211.37    347.39 o 
  13   3  13    75205.30    75089.19   1289.85 o 
  15   3  13     5126.52     5732.84    570.52 o 
  17   3  13    76546.30    73262.50   1588.98 o 
  19   3  13    19743.13    17847.40    812.86 o 
  21   3  13     6335.88     6141.30    625.15 o 
  23   3  13    26389.47    24849.50    995.25 o 
  25   3  13      690.68      459.56    467.32 o 
  27   3  13      950.12      433.79    492.90 o 
  29   3  13     2287.94     1633.27    521.64 o 
  31   3  13    11180.49    10724.72    800.37 o 
  33   3  13     7333.88     6059.41    803.35 o 
  35   3  13      467.40     -388.46    594.96 o 
  37   3  13     8981.17     9652.56   1127.94 o 
  39   3  13     3664.23     2973.28    974.48 o 
  41   3  13      551.51     1213.45   1006.49 o 
  43   3  13     5828.05     6549.57   1124.36 o 
  45   3  13    11092.36    11481.00   1230.00 o 
 -46   4  13    23947.60    27164.74   2801.85 o 
 -44   4  13    36962.32    35362.04   3126.95 o 
 -42   4  13     6694.56    10658.12   1472.68 o 
 -40   4  13    81434.40    92360.91   2453.49 o 
 -38   4  13       10.36     2799.52    771.11 o 
 -36   4  13    74385.36    79764.16   1916.70 o 
 -34   4  13       30.79     -213.06    568.45 o 
 -32   4  13     3695.82     3055.53    617.14 o 
 -30   4  13     1315.13      960.48    537.52 o 
 -28   4  13     9572.20     7491.46    666.25 o 
 -26   4  13     2556.81     1954.69    540.85 o 
 -24   4  13    35226.38    33135.40   1012.88 o 
 -22   4  13    16774.93    19678.88    804.24 o 
 -20   4  13   115263.88   115133.95   1879.44 o 
 -18   4  13    15159.02    15133.68    664.60 o 
 -16   4  13    34871.98    35541.54    924.40 o 
 -14   4  13      350.02      739.62    359.93 o 
 -12   4  13     1899.69      682.72    379.52 o 
 -10   4  13    35151.57    35152.70    858.35 o 
  -8   4  13     4307.02     4433.14    405.32 o 
  -6   4  13    16294.39    16276.35    546.51 o 
  -4   4  13    15929.66    15254.51    580.86 o 
  -2   4  13    46757.71    45841.72    856.04 o 
   0   4  13    49035.37    47146.36    867.93 o 
   2   4  13    80944.81    78832.42   1193.48 o 
   4   4  13    16053.79    14599.46    477.34 o 
   6   4  13    21163.10    20533.65    540.59 o 
   8   4  13      516.42      392.82    374.65 o 
  10   4  13       92.23     -399.91    361.38 o 
  12   4  13      151.53     -513.48    369.10 o 
  14   4  13       20.86     -840.61    420.31 o 
  16   4  13     9656.53     8691.43    766.50 o 
  18   4  13    11714.77    12112.16    698.89 o 
  20   4  13    69791.68    69551.75   1538.03 o 
  22   4  13    14494.86    16392.66    776.66 o 
  24   4  13     4762.02     4776.32    585.37 o 
  26   4  13    41489.06    42307.04   1141.09 o 
  28   4  13     7147.57     7579.80    634.68 o 
  30   4  13    21210.54    21098.37    933.36 o 
  32   4  13    32005.85    33859.79   1102.20 o 
  34   4  13      816.29      965.78    536.32 o 
  36   4  13     5117.68     5930.43    884.95 o 
  38   4  13    12194.08    11493.90    828.78 o 
  40   4  13     1832.91     1487.17   1263.95 o 
  42   4  13    19197.00    20348.81   1827.85 o 
  44   4  13     1329.48      791.11   1329.67 o 
 -43   5  13     3646.59     2557.00   1152.37 o 
 -41   5  13       62.84     -764.03    760.92 o 
 -39   5  13       93.26     -403.83    741.27 o 
 -37   5  13     9452.22     9995.87    872.48 o 
 -35   5  13     6550.23     7037.22    887.31 o 
 -33   5  13     9627.17     9915.82    796.61 o 
 -31   5  13     2751.88     2160.29    622.24 o 
 -29   5  13       24.38      -88.59    521.07 o 
 -27   5  13    31339.89    34511.10   1170.77 o 
 -25   5  13      980.49      432.12    507.71 o 
 -23   5  13    78234.20    79985.84   2120.45 o 
 -21   5  13     5744.59     5565.57    603.47 o 
 -19   5  13     7923.70     6590.95    548.46 o 
 -17   5  13     7447.43     6798.18    513.51 o 
 -15   5  13    31796.62    30908.56    869.91 o 
 -13   5  13     8866.19     8238.48    520.30 o 
 -11   5  13     5042.90     3815.05    426.92 o 
  -9   5  13      570.20        5.58    320.13 o 
  -7   5  13    77453.67    73043.97   1280.94 o 
  -5   5  13    49968.70    49128.35   1125.74 o 
  -3   5  13    89634.02    87226.66   1421.24 o 
  -1   5  13    65957.82    64927.61   1153.89 o 
   1   5  13    16345.39    14944.10    595.05 o 
   3   5  13      989.63     -487.38    523.03 o 
   5   5  13      769.36     -242.71    402.47 o 
   7   5  13    13566.94    13681.79    681.54 o 
   9   5  13     4416.34     3565.75    507.39 o 
  11   5  13     1674.65      782.17    459.35 o 
  13   5  13    12823.07    11871.84   1000.26 o 
  15   5  13    82496.09    82609.55   1890.58 o 
  17   5  13     2076.54     2218.95    560.49 o 
  19   5  13    56974.28    56944.07   1558.89 o 
  21   5  13    22204.85    23171.36   1047.40 o 
  23   5  13    28755.53    30285.12   1201.16 o 
  25   5  13    19218.36    20852.15   1063.16 o 
  27   5  13     1637.02     1533.67    600.15 o 
  29   5  13      510.97      616.94    567.75 o 
  31   5  13      116.70     -622.08    557.74 o 
  33   5  13      284.26     -848.92    583.01 o 
  35   5  13     3282.29     3042.10    723.68 o 
  37   5  13      698.70     -857.65    623.67 o 
  39   5  13    11953.78    11183.66   1051.43 o 
  41   5  13      258.78     -263.94    742.99 o 
  43   5  13    23958.94    26980.13   2097.15 o 
 -42   6  13     5413.80     5476.60    989.21 o 
 -40   6  13     2561.40     1914.12    724.76 o 
 -38   6  13     1630.46     1689.82    686.69 o 
 -36   6  13    29093.87    32234.79   1946.93 o 
 -34   6  13     2958.76     2020.23    672.64 o 
 -32   6  13    83046.98    87585.77   2121.74 o 
 -30   6  13    16194.55    17203.13    937.40 o 
 -28   6  13    42988.55    43499.15   1334.78 o 
 -26   6  13    37392.09    36557.71   1212.74 o 
 -24   6  13      152.50      348.37    495.37 o 
 -22   6  13        9.96      -20.21    464.50 o 
 -20   6  13     4871.79     4590.49    570.37 o 
 -18   6  13    38953.15    37449.29   1466.97 o 
 -16   6  13     2764.85     2599.35    468.25 o 
 -14   6  13    10915.80     9843.18    633.90 o 
 -12   6  13    49300.92    48521.75   1147.01 o 
 -10   6  13    25795.83    23393.53    815.53 o 
  -8   6  13    29010.84    28319.69    841.17 o 
  -6   6  13    34408.37    32912.75    887.15 o 
  -4   6  13   145015.72   136895.14   2153.44 o 
  -2   6  13       95.93      497.82    527.67 o 
   0   6  13    86336.59    86147.66   1902.49 o 
   2   6  13     9373.43     8835.86    680.81 o 
   4   6  13    10694.15     8916.01    681.71 o 
   6   6  13     8285.54     6893.04    634.40 o 
   8   6  13     1972.02     1068.13    736.28 o 
  10   6  13    40439.35    40804.22   1284.88 o 
  12   6  13    55533.46    51367.73   1622.88 o 
  14   6  13    28625.19    25799.68   1208.38 o 
  16   6  13    88395.25    85094.44   2250.57 o 
  18   6  13     4227.60     4239.72    770.69 o 
  20   6  13    52863.97    53944.34   1766.84 o 
  22   6  13     1801.61     1500.64    648.91 o 
  24   6  13     2911.08     2242.32    720.80 o 
  26   6  13     3318.31     2925.65    650.32 o 
  28   6  13      261.81     -537.67    584.24 o 
  30   6  13     2441.96     1584.10    676.42 o 
  32   6  13      100.26      236.28    708.72 o 
  34   6  13     3478.27     3204.52    782.19 o 
  36   6  13      801.85        7.31    690.80 o 
  38   6  13      358.49     1116.16    748.59 o 
  40   6  13     2927.45     2637.57   1122.81 o 
 -41   7  13      295.33     1176.90    796.69 o 
 -39   7  13     4577.92     2611.91    825.44 o 
 -37   7  13      498.04      273.27    721.56 o 
 -35   7  13     6188.63     5778.57    876.00 o 
 -33   7  13    34512.33    32812.53   1748.91 o 
 -31   7  13    37074.24    39390.89   1520.38 o 
 -29   7  13    75551.74    77569.10   2082.80 o 
 -27   7  13    15801.18    14880.06   1084.80 o 
 -25   7  13     4554.97     4553.39    683.28 o 
 -23   7  13     1714.56     1438.96    593.69 o 
 -21   7  13    40002.14    37400.51   1296.47 o 
 -19   7  13     3054.48     5117.32    582.69 o 
 -17   7  13    64747.44    60842.38   1477.44 o 
 -15   7  13    24294.07    23688.51   1034.37 o 
 -13   7  13     6437.09     5495.69    534.38 o 
 -11   7  13     1237.22     1482.56    428.62 o 
  -9   7  13    40811.46    39415.65   1212.83 o 
  -7   7  13      731.39      137.50    360.34 o 
  -5   7  13      166.25      -15.31    460.54 o 
  -3   7  13    11491.95    11908.40    779.00 o 
  -1   7  13    21243.01    18401.58    948.19 o 
   1   7  13    41359.68    42043.96   1372.49 o 
   3   7  13    12259.07    11950.69    802.59 o 
   5   7  13     5176.59     3950.86    607.55 o 
   7   7  13     1049.10      707.31    576.52 o 
   9   7  13    67992.96    63543.18   1809.46 o 
  11   7  13     1372.82      293.11    550.32 o 
  13   7  13    69300.13    69941.92   1955.50 o 
  15   7  13     7728.86     9696.24    834.85 o 
  17   7  13     3439.02     3099.82    675.41 o 
  19   7  13    18416.86    19849.63   1133.95 o 
  21   7  13    20767.88    20412.87   1161.36 o 
  23   7  13    13760.70    13185.14   1583.42 o 
  25   7  13     8019.95     6951.95   1020.87 o 
  27   7  13      916.78      860.91    683.10 o 
  29   7  13      841.73      468.01    707.38 o 
  31   7  13      113.31      -92.95    721.52 o 
  33   7  13     1437.28     1089.23    797.35 o 
  35   7  13     4382.57     4012.42    986.68 o 
  37   7  13     5564.21     5926.81   1261.34 o 
  39   7  13    12828.07    13042.66   1296.60 o 
 -38   8  13     1422.04     1209.81    790.16 o 
 -36   8  13     2935.69     2773.78    809.51 o 
 -34   8  13    24672.67    25371.48   1663.97 o 
 -32   8  13     2466.37     1740.12    750.01 o 
 -30   8  13     5047.09     4463.61    791.84 o 
 -28   8  13     1399.87     1602.82    662.97 o 
 -26   8  13     6408.59     4852.31    735.54 o 
 -24   8  13     3006.76     2830.90    659.02 o 
 -22   8  13    17476.20    16026.56    939.88 o 
 -20   8  13     1163.41      429.38    542.48 o 
 -18   8  13      380.51      114.59    499.15 o 
 -16   8  13    45999.79    46195.48   1279.69 o 
 -14   8  13    14073.86    14960.26    754.78 o 
 -12   8  13    41742.28    42249.77   1181.59 o 
 -10   8  13     5540.31     5967.83    985.24 o 
  -8   8  13     1722.03      773.66    537.06 o 
  -6   8  13     2229.63     1554.32    487.50 o 
  -4   8  13       31.95     -275.61    420.68 o 
  -2   8  13      329.58     -458.34    440.36 o 
   0   8  13    30256.49    29070.86   1138.50 o 
   2   8  13       79.71      298.50    501.95 o 
   4   8  13   129643.68   134845.09   2951.87 o 
   6   8  13     5626.88     3930.49    649.47 o 
   8   8  13    92172.07    92831.95   2295.34 o 
  10   8  13       38.38      -12.03    560.81 o 
  12   8  13    31604.58    35124.61   1360.15 o 
  14   8  13    36388.19    33537.02   1370.47 o 
  16   8  13    12326.83    11934.10    968.58 o 
  18   8  13    12923.15    12356.94   1111.34 o 
  20   8  13    29467.52    30252.65   1381.52 o 
  22   8  13     4718.86     2979.24    729.02 o 
  24   8  13    12162.91    11974.34   1328.21 o 
  26   8  13    14575.77    14251.41   1092.40 o 
  28   8  13     9768.57     9141.54    993.70 o 
  30   8  13     3884.60     2813.64   1043.94 o 
  32   8  13    26682.26    29780.80   1581.70 o 
  34   8  13     1637.80     1073.84    922.19 o 
  36   8  13    25077.27    27111.23   1933.96 o 
 -35   9  13     2898.64     2900.97    837.51 o 
 -33   9  13    17388.54    17459.67   1144.33 o 
 -31   9  13      797.43     -101.28    657.01 o 
 -29   9  13      330.61       38.32    806.10 o 
 -27   9  13     4410.11     4135.18    970.93 o 
 -25   9  13     1613.38      890.36    628.41 o 
 -23   9  13    12793.83    12079.06   1005.18 o 
 -21   9  13     1034.48      843.66    569.29 o 
 -19   9  13     3384.34     3163.60    613.96 o 
 -17   9  13      474.98      439.10    509.01 o 
 -15   9  13      113.56       26.98    494.75 o 
 -13   9  13     3743.80     3608.81    584.19 o 
 -11   9  13     1486.28     1036.85    529.45 o 
  -9   9  13      982.07      992.28    477.79 o 
  -7   9  13      166.71       92.91    452.84 o 
  -5   9  13      425.32      382.66    485.48 o 
  -3   9  13     5801.84     5532.87    636.18 o 
  -1   9  13     9004.68     7153.34    686.16 o 
   1   9  13    18251.12    16454.69    903.76 o 
   3   9  13    41610.68    41405.60   1389.83 o 
   5   9  13    12918.50    11744.45    823.89 o 
   7   9  13    38733.13    39153.71   1388.88 o 
   9   9  13     6101.34     5895.07    697.41 o 
  11   9  13     4886.72     5031.27    693.67 o 
  13   9  13    29558.41    27143.57   1224.48 o 
  15   9  13    16330.78    15201.08   1773.12 o 
  17   9  13    43135.17    44071.90   1594.79 o 
  19   9  13      135.61     -611.61    561.60 o 
  21   9  13    10404.60    11825.16   1426.45 o 
  23   9  13    10883.45     9539.69    937.62 o 
  25   9  13      415.04     -578.50    734.01 o 
  27   9  13      496.39      445.92    719.36 o 
  29   9  13     1834.26     1711.71    952.54 o 
  31   9  13    11383.30    13777.69   1213.99 o 
  33   9  13     8155.83     5327.45    982.68 o 
 -30  10  13      579.76     1279.34    700.24 o 
 -28  10  13    15439.61    14396.50   1030.57 o 
 -26  10  13      395.71      162.02    642.12 o 
 -24  10  13     1953.50     2576.47    702.24 o 
 -22  10  13      378.89     -397.30    578.55 o 
 -20  10  13     7493.21     5666.50    713.99 o 
 -18  10  13     5046.98     3953.24    646.39 o 
 -16  10  13    16325.48    17005.40    937.87 o 
 -14  10  13    22322.81    22207.73   1217.71 o 
 -12  10  13     6486.13     7224.82    975.96 o 
 -10  10  13    25267.61    26509.31   1879.47 o 
  -8  10  13       30.50     -900.46    450.23 o 
  -6  10  13     4694.09     5576.44    634.36 o 
  -4  10  13    11507.51     9021.97    948.25 o 
  -2  10  13     3325.14     3663.29    668.84 o 
   0  10  13     6971.82     6183.14    678.76 o 
   2  10  13      853.93      400.53    513.59 o 
   4  10  13     6290.61     5805.70    672.84 o 
   6  10  13     6348.50     6351.59    709.56 o 
   8  10  13    57327.54    61029.05   2266.03 o 
  10  10  13     3916.80     3950.97    691.57 o 
  12  10  13    63499.82    65745.48   1915.64 o 
  14  10  13     1460.44     1109.32    608.04 o 
  16  10  13      975.43      -55.87    561.02 o 
  18  10  13      262.36      256.42    669.42 o 
  20  10  13    11335.79     9805.48    913.99 o 
  22  10  13     4195.59     5659.92   1042.01 o 
  24  10  13     3835.31     3460.82    790.05 o 
  26  10  13     1357.57     1803.53    766.98 o 
  28  10  13    54217.41    58792.37   2101.86 o 
 -25  11  13     5051.69     3767.77    723.84 o 
 -23  11  13     3280.49     3167.46    701.50 o 
 -21  11  13     1146.09     1126.56    659.73 o 
 -19  11  13        9.11     -371.23    555.55 o 
 -17  11  13     1752.72     1533.29    604.92 o 
 -15  11  13     2151.29     1817.35    591.08 o 
 -13  11  13     2260.88     2017.38    590.31 o 
 -11  11  13      319.97      576.41    536.81 o 
  -9  11  13    19362.19    20533.47   1458.43 o 
  -7  11  13     6383.38     6532.70    661.52 o 
  -5  11  13    46941.38    48431.46   1538.11 o 
  -3  11  13    17373.96    18050.43   1129.93 o 
  -1  11  13    12789.98    12215.89    858.70 o 
   1  11  13    17880.17    17464.10    969.06 o 
   3  11  13     2532.45     1778.12    600.96 o 
   5  11  13    30213.98    31274.77   1254.44 o 
   7  11  13      247.79     -613.81    537.57 o 
   9  11  13    25122.93    25120.25   2073.83 o 
  11  11  13    25942.13    27040.49   1238.87 o 
  13  11  13     2969.92     1826.15    635.07 o 
  15  11  13    36259.69    37665.43   1474.59 o 
  17  11  13        6.14      -63.70    597.51 o 
  19  11  13      240.34      603.07    633.15 o 
  21  11  13    23963.69    23155.64   1267.07 o 
  23  11  13      449.74     1005.94    672.40 o 
  25  11  13    50944.96    57595.61   2025.84 o 
 -20  12  13     5003.78     3684.86    727.16 o 
 -18  12  13    17290.44    15679.24    967.43 o 
 -16  12  13       19.36     -993.61    726.18 o 
 -14  12  13    22508.86    22859.93   1089.71 o 
 -12  12  13      362.85      453.88    545.70 o 
 -10  12  13     8741.97     8516.58    913.58 o 
  -8  12  13     5093.07     5518.39    706.90 o 
  -6  12  13     2831.31     3025.28    597.55 o 
  -4  12  13    12968.10    12787.24   1375.40 o 
  -2  12  13     6514.33     6271.23    711.47 o
[truncated: 168,352 more chars]
